# Supplementary material for: Bacterial adaptation is constrained in complex communities
Source: Nat Commun. 2020 Feb 6;11:754. doi: 10.1038/s41467-020-14570-z (PMC7005322; doi:10.1038/s41467-020-14570-z)
Supplement: Supplementary file 4 — Source Data [file 41467_2020_14570_MOESM4_ESM.xlsx]

## Sheet: Fig.1RawData
Time	Strain	Replicate	Community	Performance
0	Pseudomonas.3	1	A_Isolates	1.5618
0	Pseudomonas.1	1	A_Isolates	2
0	Rahnella	1	A_Isolates	1.56364
0	Raoultella.1	1	A_Isolates	1.96
0	Sphingobacterium	1	A_Isolates	0.817204
0	Rhizobium.1	1	A_Isolates	1.23457
0	Arthrobacter	1	A_Isolates	0.852941
0	Citrobacter	1	A_Isolates	1.1519
0	Pseudomonas.2	1	A_Isolates	1.48529
0	Curtobacterium	1	A_Isolates	1.27767
0	Microbacterium	1	A_Isolates	0.617886
0	All	1	A_Isolates	3.60377
0	Pseudomonas.3	2	A_Isolates	1.82609
0	Pseudomonas.1	2	A_Isolates	1.90141
0	Rahnella	2	A_Isolates	1.75926
0	Raoultella.1	2	A_Isolates	2.83673
0	Sphingobacterium	2	A_Isolates	0.521429
0	Rhizobium.1	2	A_Isolates	0.84507
0	Arthrobacter	2	A_Isolates	1.24528
0	Citrobacter	2	A_Isolates	0.71875
0	Pseudomonas.2	2	A_Isolates	1.18333
0	Curtobacterium	2	A_Isolates	0.466863
0	Microbacterium	2	A_Isolates	0.617284
0	All	2	A_Isolates	2.53226
0	Pseudomonas.3	3	A_Isolates	1.25962
0	Pseudomonas.1	3	A_Isolates	1.18868
0	Rahnella	3	A_Isolates	2.64815
0	Raoultella.1	3	A_Isolates	1.25749
0	Sphingobacterium	3	A_Isolates	0.5
0	Rhizobium.1	3	A_Isolates	1.02899
0	Arthrobacter	3	A_Isolates	1.28846
0	Citrobacter	3	A_Isolates	0.932432
0	Pseudomonas.2	3	A_Isolates	1.40385
0	Curtobacterium	3	A_Isolates	1.15986
0	Microbacterium	3	A_Isolates	0.965517
0	All	3	A_Isolates	2.58571
0	Pseudomonas.3	4	A_Isolates	1.10714
0	Pseudomonas.1	4	A_Isolates	1.39394
0	Rahnella	4	A_Isolates	2.68519
0	Raoultella.1	4	A_Isolates	2.94444
0	Sphingobacterium	4	A_Isolates	0.368715
0	Rhizobium.1	4	A_Isolates	1.5082
0	Arthrobacter	4	A_Isolates	0.865672
0	Citrobacter	4	A_Isolates	0.876923
0	Pseudomonas.2	4	A_Isolates	1.16949
0	Curtobacterium	4	A_Isolates	0.93287
0	Microbacterium	4	A_Isolates	0.953846
0	All	4	A_Isolates	3.05085
0	Rhizobium.2	1	A_Isolates	2.35593
0	Roseomonas	1	A_Isolates	2.63265
0	Novosphingobium.1	1	A_Isolates	1.45833
0	Novosphingobium.2	1	A_Isolates	1.1716
0	Raoultella.2	1	A_Isolates	0.810811
0	Serratia	1	A_Isolates	1.13636
0	Chryseobacterium.1	1	A_Isolates	0.927273
0	Chryseobacterium.2	1	A_Isolates	0.777778
0	Pantoea.1	1	A_Isolates	3.75325
0	Pantoea.2	1	A_Isolates	1.18367
0	Bacillus	1	A_Isolates	1.10638
0	A_CTRL	1	A_Isolates	1.16071
0	Rhizobium.2	2	A_Isolates	2.66667
0	Roseomonas	2	A_Isolates	1.84746
0	Novosphingobium.1	2	A_Isolates	2.49416
0	Novosphingobium.2	2	A_Isolates	1.09696
0	Raoultella.2	2	A_Isolates	0.777778
0	Serratia	2	A_Isolates	0.882979
0	Chryseobacterium.1	2	A_Isolates	0.732394
0	Chryseobacterium.2	2	A_Isolates	0.944444
0	Pantoea.1	2	A_Isolates	2.38202
0	Pantoea.2	2	A_Isolates	1.28261
0	Bacillus	2	A_Isolates	0.964286
0	A_CTRL	2	A_Isolates	1.21951
0	Rhizobium.2	3	A_Isolates	2.17857
0	Roseomonas	3	A_Isolates	2.27778
0	Novosphingobium.1	3	A_Isolates	1.27976
0	Novosphingobium.2	3	A_Isolates	1.21594
0	Raoultella.2	3	A_Isolates	0.969697
0	Serratia	3	A_Isolates	0.910256
0	Chryseobacterium.1	3	A_Isolates	2.4
0	Chryseobacterium.2	3	A_Isolates	2
0	Pantoea.1	3	A_Isolates	3.08889
0	Pantoea.2	3	A_Isolates	1.55556
0	Bacillus	3	A_Isolates	0.892857
0	A_CTRL	3	A_Isolates	0.833333
0	Rhizobium.2	4	A_Isolates	2.05
0	Roseomonas	4	A_Isolates	4.48571
0	Novosphingobium.1	4	A_Isolates	1.31178
0	Novosphingobium.2	4	A_Isolates	1.38716
0	Raoultella.2	4	A_Isolates	0.646465
0	Serratia	4	A_Isolates	0.608696
0	Chryseobacterium.1	4	A_Isolates	0.901639
0	Chryseobacterium.2	4	A_Isolates	1.04255
0	Pantoea.1	4	A_Isolates	2.25385
0	Pantoea.2	4	A_Isolates	1.16
0	Bacillus	4	A_Isolates	0.935484
0	A_CTRL	4	A_Isolates	0.87931
1	Pseudomonas.3	1	A_Isolates	1.17606
1	Pseudomonas.1	1	A_Isolates	1.23923
1	Rahnella	1	A_Isolates	1.13559
1	Raoultella.1	1	A_Isolates	0.0513308
1	Sphingobacterium	1	A_Isolates	0.44382
1	Rhizobium.1	1	A_Isolates	0.355364
1	Arthrobacter	1	A_Isolates	0.425
1	Citrobacter	1	A_Isolates	0.904412
1	Pseudomonas.2	1	A_Isolates	1.12069
1	Curtobacterium	1	A_Isolates	2.26667
1	Microbacterium	1	A_Isolates	0.457447
1	All	1	A_Isolates	2.86842
1	Pseudomonas.3	2	A_Isolates	0.803922
1	Pseudomonas.1	2	A_Isolates	1.57143
1	Rahnella	2	A_Isolates	1.2451
1	Raoultella.1	2	A_Isolates	0.119277
1	Sphingobacterium	2	A_Isolates	0.296512
1	Rhizobium.1	2	A_Isolates	0.179612
1	Arthrobacter	2	A_Isolates	0.6625
1	Citrobacter	2	A_Isolates	0.497006
1	Pseudomonas.2	2	A_Isolates	0.40625
1	Curtobacterium	2	A_Isolates	2.18919
1	Microbacterium	2	A_Isolates	0.851064
1	All	2	A_Isolates	1.59242
1	Pseudomonas.3	3	A_Isolates	0.152381
1	Pseudomonas.1	3	A_Isolates	1.26923
1	Rahnella	3	A_Isolates	1.06863
1	Raoultella.1	3	A_Isolates	0.365644
1	Sphingobacterium	3	A_Isolates	0.166667
1	Rhizobium.1	3	A_Isolates	0.219191
1	Arthrobacter	3	A_Isolates	0.475
1	Citrobacter	3	A_Isolates	0.642857
1	Pseudomonas.2	3	A_Isolates	1.12676
1	Curtobacterium	3	A_Isolates	7.24561
1	Microbacterium	3	A_Isolates	0.571429
1	All	3	A_Isolates	3.73913
1	Pseudomonas.3	4	A_Isolates	0.0898058
1	Pseudomonas.1	4	A_Isolates	1.472
1	Rahnella	4	A_Isolates	1.65517
1	Raoultella.1	4	A_Isolates	0.0122383
1	Sphingobacterium	4	A_Isolates	0.137584
1	Rhizobium.1	4	A_Isolates	0.132203
1	Arthrobacter	4	A_Isolates	0.578125
1	Citrobacter	4	A_Isolates	0.413333
1	Pseudomonas.2	4	A_Isolates	1.3
1	Curtobacterium	4	A_Isolates	2.09934
1	Microbacterium	4	A_Isolates	0.755102
1	All	4	A_Isolates	0.452111
1	Rhizobium.2	1	A_Isolates	0.878788
1	Roseomonas	1	A_Isolates	1.25926
1	Novosphingobium.1	1	A_Isolates	3.42105
1	Novosphingobium.2	1	A_Isolates	0.416393
1	Raoultella.2	1	A_Isolates	0.276844
1	Serratia	1	A_Isolates	0.258065
1	Chryseobacterium.1	1	A_Isolates	0.47619
1	Chryseobacterium.2	1	A_Isolates	1
1	Pantoea.1	1	A_Isolates	0.72695
1	Pantoea.2	1	A_Isolates	1.16216
1	Bacillus	1	A_Isolates	0.59375
1	A_CTRL	1	A_Isolates	0.886364
1	Rhizobium.2	2	A_Isolates	1.34286
1	Roseomonas	2	A_Isolates	1.24324
1	Novosphingobium.1	2	A_Isolates	1.81648
1	Novosphingobium.2	2	A_Isolates	0.603491
1	Raoultella.2	2	A_Isolates	1.40625
1	Serratia	2	A_Isolates	0.588235
1	Chryseobacterium.1	2	A_Isolates	0.490196
1	Chryseobacterium.2	2	A_Isolates	1.02857
1	Pantoea.1	2	A_Isolates	1.78
1	Pantoea.2	2	A_Isolates	0.555556
1	Bacillus	2	A_Isolates	0.520548
1	A_CTRL	2	A_Isolates	0.708333
1	Rhizobium.2	3	A_Isolates	1.12121
1	Roseomonas	3	A_Isolates	1.06061
1	Novosphingobium.1	3	A_Isolates	1.65537
1	Novosphingobium.2	3	A_Isolates	0.774597
1	Raoultella.2	3	A_Isolates	2.59524
1	Serratia	3	A_Isolates	0.666667
1	Chryseobacterium.1	3	A_Isolates	0.0337154
1	Chryseobacterium.2	3	A_Isolates	0.00516351
1	Pantoea.1	3	A_Isolates	0.242945
1	Pantoea.2	3	A_Isolates	0.338583
1	Bacillus	3	A_Isolates	0.531915
1	A_CTRL	3	A_Isolates	0.75
1	Rhizobium.2	4	A_Isolates	0.955556
1	Roseomonas	4	A_Isolates	0.818182
1	Novosphingobium.1	4	A_Isolates	1.0515
1	Novosphingobium.2	4	A_Isolates	1.15835
1	Raoultella.2	4	A_Isolates	0.925532
1	Serratia	4	A_Isolates	0.650407
1	Chryseobacterium.1	4	A_Isolates	0.595506
1	Chryseobacterium.2	4	A_Isolates	0.9375
1	Pantoea.1	4	A_Isolates	0.837209
1	Pantoea.2	4	A_Isolates	0.815789
1	Bacillus	4	A_Isolates	0.417391
1	A_CTRL	4	A_Isolates	0.590909
2	Pseudomonas.3	1	A_Isolates	1.07059
2	Pseudomonas.1	1	A_Isolates	1.07692
2	Rahnella	1	A_Isolates	1.61538
2	Raoultella.1	1	A_Isolates	0.879167
2	Sphingobacterium	1	A_Isolates	0.545946
2	Rhizobium.1	1	A_Isolates	0.781377
2	Arthrobacter	1	A_Isolates	0.823529
2	Citrobacter	1	A_Isolates	0.838384
2	Pseudomonas.2	1	A_Isolates	1.15789
2	Curtobacterium	1	A_Isolates	1.73148
2	Microbacterium	1	A_Isolates	0.905405
2	All	1	A_Isolates	0.107881
2	Pseudomonas.3	2	A_Isolates	0.660377
2	Pseudomonas.1	2	A_Isolates	1.06796
2	Rahnella	2	A_Isolates	0.865979
2	Raoultella.1	2	A_Isolates	1.14286
2	Sphingobacterium	2	A_Isolates	0.821782
2	Rhizobium.1	2	A_Isolates	0.382562
2	Arthrobacter	2	A_Isolates	1.10112
2	Citrobacter	2	A_Isolates	0.777778
2	Pseudomonas.2	2	A_Isolates	1.11957
2	Curtobacterium	2	A_Isolates	1.59292
2	Microbacterium	2	A_Isolates	1.38889
2	All	2	A_Isolates	0.212719
2	Pseudomonas.3	3	A_Isolates	0.761364
2	Pseudomonas.1	3	A_Isolates	1.38095
2	Rahnella	3	A_Isolates	0.931373
2	Raoultella.1	3	A_Isolates	0.439462
2	Sphingobacterium	3	A_Isolates	0.789474
2	Rhizobium.1	3	A_Isolates	0.278431
2	Arthrobacter	3	A_Isolates	0.985075
2	Citrobacter	3	A_Isolates	1.09722
2	Pseudomonas.2	3	A_Isolates	0.886364
2	Curtobacterium	3	A_Isolates	2.36145
2	Microbacterium	3	A_Isolates	1.33333
2	All	3	A_Isolates	0.0607181
2	Pseudomonas.3	4	A_Isolates	0.939394
2	Pseudomonas.1	4	A_Isolates	1.08046
2	Rahnella	4	A_Isolates	0.966292
2	Raoultella.1	4	A_Isolates	0.108547
2	Sphingobacterium	4	A_Isolates	0.636364
2	Rhizobium.1	4	A_Isolates	0.442953
2	Arthrobacter	4	A_Isolates	1.25714
2	Citrobacter	4	A_Isolates	0.715909
2	Pseudomonas.2	4	A_Isolates	1.57143
2	Curtobacterium	4	A_Isolates	1.56522
2	Microbacterium	4	A_Isolates	1.14516
2	All	4	A_Isolates	0.921788
2	Rhizobium.2	1	A_Isolates	0.932432
2	Roseomonas	1	A_Isolates	0.836957
2	Novosphingobium.1	1	A_Isolates	1.32323
2	Novosphingobium.2	1	A_Isolates	1.04202
2	Raoultella.2	1	A_Isolates	0.166401
2	Serratia	1	A_Isolates	0.987805
2	Chryseobacterium.1	1	A_Isolates	0.910112
2	Chryseobacterium.2	1	A_Isolates	0.863014
2	Pantoea.1	1	A_Isolates	1.03478
2	Pantoea.2	1	A_Isolates	1.12857
2	Bacillus	1	A_Isolates	1.12766
2	A_CTRL	1	A_Isolates	1.27143
2	Rhizobium.2	2	A_Isolates	0.752941
2	Roseomonas	2	A_Isolates	1
2	Novosphingobium.1	2	A_Isolates	0.744
2	Novosphingobium.2	2	A_Isolates	1.0365
2	Raoultella.2	2	A_Isolates	0.053175
2	Serratia	2	A_Isolates	0.913978
2	Chryseobacterium.1	2	A_Isolates	0.926316
2	Chryseobacterium.2	2	A_Isolates	0.792208
2	Pantoea.1	2	A_Isolates	1.18391
2	Pantoea.2	2	A_Isolates	1.03226
2	Bacillus	2	A_Isolates	0.931507
2	A_CTRL	2	A_Isolates	0.957746
2	Rhizobium.2	3	A_Isolates	0.891892
2	Roseomonas	3	A_Isolates	0.916667
2	Novosphingobium.1	3	A_Isolates	0.643312
2	Novosphingobium.2	3	A_Isolates	11.1439
2	Raoultella.2	3	A_Isolates	0.0245209
2	Serratia	3	A_Isolates	1.07407
2	Chryseobacterium.1	3	A_Isolates	0.00791016
2	Chryseobacterium.2	3	A_Isolates	0.394904
2	Pantoea.1	3	A_Isolates	2.01176
2	Pantoea.2	3	A_Isolates	1.01389
2	Bacillus	3	A_Isolates	0.860465
2	A_CTRL	3	A_Isolates	1.09677
2	Rhizobium.2	4	A_Isolates	0.824176
2	Roseomonas	4	A_Isolates	1.07527
2	Novosphingobium.1	4	A_Isolates	1.32
2	Novosphingobium.2	4	A_Isolates	1.44348
2	Raoultella.2	4	A_Isolates	0.0607352
2	Serratia	4	A_Isolates	0.967033
2	Chryseobacterium.1	4	A_Isolates	1.01205
2	Chryseobacterium.2	4	A_Isolates	0.958333
2	Pantoea.1	4	A_Isolates	1.89412
2	Pantoea.2	4	A_Isolates	1.33333
2	Bacillus	4	A_Isolates	0.458763
2	A_CTRL	4	A_Isolates	1.29032
0	Pseudomonas.3	1	1	0.304348
0	Pseudomonas.1	1	1	0.857143
0	Rahnella	1	1	0.883333
0	Raoultella.1	1	1	1.52381
0	Sphingobacterium	1	1	1.70968
0	Rhizobium.1	1	1	0.714286
0	Arthrobacter	1	1	1.66667
0	Citrobacter	1	1	0.515152
0	Pseudomonas.2	1	1	1.17742
0	Curtobacterium	1	1	0.137313
0	Microbacterium	1	1	1.54545
0	All	1	1	0.869565
0	Pseudomonas.3	2	1	0.277778
0	Pseudomonas.1	2	1	0.962963
0	Rahnella	2	1	1.45238
0	Raoultella.1	2	1	0.854167
0	Sphingobacterium	2	1	18.6154
0	Rhizobium.1	2	1	0.417431
0	Arthrobacter	2	1	0.941176
0	Citrobacter	2	1	0.493976
0	Pseudomonas.2	2	1	1.18987
0	Curtobacterium	2	1	0.217105
0	Microbacterium	2	1	0.966667
0	All	2	1	0.428571
0	Pseudomonas.3	3	1	0.342857
0	Pseudomonas.1	3	1	0.927083
0	Rahnella	3	1	11.4211
0	Raoultella.1	3	1	2.14286
0	Sphingobacterium	3	1	1.15152
0	Rhizobium.1	3	1	0.871287
0	Arthrobacter	3	1	1.16
0	Citrobacter	3	1	0.755319
0	Pseudomonas.2	3	1	0.787234
0	Curtobacterium	3	1	0.166667
0	Microbacterium	3	1	0.681818
0	All	3	1	0.54878
0	Pseudomonas.3	4	1	0.322835
0	Pseudomonas.1	4	1	2.41667
0	Rahnella	4	1	0.883333
0	Raoultella.1	4	1	0.977778
0	Sphingobacterium	4	1	2.82609
0	Rhizobium.1	4	1	0.616541
0	Arthrobacter	4	1	1.26923
0	Citrobacter	4	1	0.831579
0	Pseudomonas.2	4	1	1.45614
0	Curtobacterium	4	1	0.19759
0	Microbacterium	4	1	0.767442
0	All	4	1	0.569892
0	Rhizobium.2	1	1	1.12
0	Roseomonas	1	1	21.4583
0	Novosphingobium.1	1	1	0.0267293
0	Novosphingobium.2	1	1	0.709842
0	Raoultella.2	1	1	0.653465
0	Serratia	1	1	1.40278
0	Chryseobacterium.1	1	1	1.01887
0	Chryseobacterium.2	1	1	1.125
0	Pantoea.1	1	1	1.70192
0	Pantoea.2	1	1	1
0	Bacillus	1	1	1.08108
0	A_CTRL	1	1	0.878788
0	Rhizobium.2	2	1	1.11111
0	Roseomonas	2	1	0.918919
0	Novosphingobium.1	2	1	0.0315524
0	Novosphingobium.2	2	1	0.510191
0	Raoultella.2	2	1	0.546392
0	Serratia	2	1	1.08
0	Chryseobacterium.1	2	1	0.862069
0	Chryseobacterium.2	2	1	0.941176
0	Pantoea.1	2	1	1.19802
0	Pantoea.2	2	1	1.13043
0	Bacillus	2	1	1.24324
0	A_CTRL	2	1	0.884615
0	Rhizobium.2	3	1	1.11429
0	Roseomonas	3	1	1.52
0	Novosphingobium.1	3	1	0.83591
0	Novosphingobium.2	3	1	0.705561
0	Raoultella.2	3	1	0.966825
0	Serratia	3	1	0.78125
0	Chryseobacterium.1	3	1	1.10938
0	Chryseobacterium.2	3	1	1
0	Pantoea.1	3	1	2.20492
0	Pantoea.2	3	1	3.93103
0	Bacillus	3	1	1.58824
0	A_CTRL	3	1	0.684211
0	Rhizobium.2	4	1	1.40909
0	Roseomonas	4	1	0.648649
0	Novosphingobium.1	4	1	1.06834
0	Novosphingobium.2	4	1	0.648939
0	Raoultella.2	4	1	0.892593
0	Serratia	4	1	1.26389
0	Chryseobacterium.1	4	1	1.09589
0	Chryseobacterium.2	4	1	1.3871
0	Pantoea.1	4	1	1.68
0	Pantoea.2	4	1	4.5
0	Bacillus	4	1	1.175
0	A_CTRL	4	1	1.36364
1	Pseudomonas.3	1	1	0.30303
1	Pseudomonas.1	1	1	4.10417
1	Rahnella	1	1	1.06897
1	Raoultella.1	1	1	1.13043
1	Sphingobacterium	1	1	1.08411
1	Rhizobium.1	1	1	1.59429
1	Arthrobacter	1	1	0.771429
1	Citrobacter	1	1	1.08333
1	Pseudomonas.2	1	1	1.94118
1	Curtobacterium	1	1	2.6833
1	Microbacterium	1	1	0.255556
1	All	1	1	0.0254188
1	Pseudomonas.3	2	1	0.470588
1	Pseudomonas.1	2	1	1.13542
1	Rahnella	2	1	1.46226
1	Raoultella.1	2	1	0.544407
1	Sphingobacterium	2	1	6.26496
1	Rhizobium.1	2	1	1.61782
1	Arthrobacter	2	1	1.07895
1	Citrobacter	2	1	0.921053
1	Pseudomonas.2	2	1	0.864865
1	Curtobacterium	2	1	0.952941
1	Microbacterium	2	1	0.653846
1	All	2	1	0.573529
1	Pseudomonas.3	3	1	1.29167
1	Pseudomonas.1	3	1	0.852459
1	Rahnella	3	1	5.17714
1	Raoultella.1	3	1	26.4516
1	Sphingobacterium	3	1	1.64103
1	Rhizobium.1	3	1	1.85697
1	Arthrobacter	3	1	3.24
1	Citrobacter	3	1	1.39024
1	Pseudomonas.2	3	1	0.861111
1	Curtobacterium	3	1	0.598802
1	Microbacterium	3	1	0.254902
1	All	3	1	0.196721
1	Pseudomonas.3	4	1	0.947368
1	Pseudomonas.1	4	1	0.917808
1	Rahnella	4	1	1.06667
1	Raoultella.1	4	1	9.61435
1	Sphingobacterium	4	1	7.17188
1	Rhizobium.1	4	1	3.95545
1	Arthrobacter	4	1	2.30769
1	Citrobacter	4	1	0.473684
1	Pseudomonas.2	4	1	1.18519
1	Curtobacterium	4	1	0.575758
1	Microbacterium	4	1	0.361111
1	All	4	1	0.397436
1	Rhizobium.2	1	1	0.75
1	Roseomonas	1	1	25.6667
1	Novosphingobium.1	1	1	0.174497
1	Novosphingobium.2	1	1	1.50075
1	Raoultella.2	1	1	0.305085
1	Serratia	1	1	1.54545
1	Chryseobacterium.1	1	1	1.3913
1	Chryseobacterium.2	1	1	1.04762
1	Pantoea.1	1	1	0.993631
1	Pantoea.2	1	1	1.05263
1	Bacillus	1	1	0.833333
1	A_CTRL	1	1	1.375
1	Rhizobium.2	2	1	0.348837
1	Roseomonas	2	1	0.517241
1	Novosphingobium.1	2	1	0.513595
1	Novosphingobium.2	2	1	1.21559
1	Raoultella.2	2	1	0.29697
1	Serratia	2	1	0.823529
1	Chryseobacterium.1	2	1	1.71795
1	Chryseobacterium.2	2	1	0.454545
1	Pantoea.1	2	1	0.962963
1	Pantoea.2	2	1	0.702703
1	Bacillus	2	1	0.469136
1	A_CTRL	2	1	0.342105
1	Rhizobium.2	3	1	0.529412
1	Roseomonas	3	1	0.913043
1	Novosphingobium.1	3	1	1.5802
1	Novosphingobium.2	3	1	1.13518
1	Raoultella.2	3	1	1.19608
1	Serratia	3	1	1.08889
1	Chryseobacterium.1	3	1	2.26667
1	Chryseobacterium.2	3	1	1.14815
1	Pantoea.1	3	1	0.223602
1	Pantoea.2	3	1	2.14815
1	Bacillus	3	1	1.27536
1	A_CTRL	3	1	0.414634
1	Rhizobium.2	4	1	0.5625
1	Roseomonas	4	1	1.56522
1	Novosphingobium.1	4	1	2.41193
1	Novosphingobium.2	4	1	0.868335
1	Raoultella.2	4	1	0.830189
1	Serratia	4	1	1
1	Chryseobacterium.1	4	1	11.8529
1	Chryseobacterium.2	4	1	1.33333
1	Pantoea.1	4	1	1.15432
1	Pantoea.2	4	1	2.54054
1	Bacillus	4	1	0.84507
1	A_CTRL	4	1	1
2	Pseudomonas.3	1	1	0.114286
2	Pseudomonas.1	1	1	4.21739
2	Rahnella	1	1	4.03774
2	Raoultella.1	1	1	0.831885
2	Sphingobacterium	1	1	0.3149
2	Rhizobium.1	1	1	0.444444
2	Arthrobacter	1	1	1.52174
2	Citrobacter	1	1	0.964912
2	Pseudomonas.2	1	1	0.873016
2	Curtobacterium	1	1	0.0653358
2	Microbacterium	1	1	0.47541
2	All	1	1	0.293814
2	Pseudomonas.3	2	1	0.316327
2	Pseudomonas.1	2	1	6.61682
2	Rahnella	2	1	1.88235
2	Raoultella.1	2	1	0.698175
2	Sphingobacterium	2	1	18.9524
2	Rhizobium.1	2	1	1.04327
2	Arthrobacter	2	1	0.717949
2	Citrobacter	2	1	0.636364
2	Pseudomonas.2	2	1	0.948718
2	Curtobacterium	2	1	1.39583
2	Microbacterium	2	1	0.25
2	All	2	1	0.190207
2	Pseudomonas.3	3	1	0.202128
2	Pseudomonas.1	3	1	3.46111
2	Rahnella	3	1	5.28736
2	Raoultella.1	3	1	0.736185
2	Sphingobacterium	3	1	0.235294
2	Rhizobium.1	3	1	2.37755
2	Arthrobacter	3	1	1.23913
2	Citrobacter	3	1	0.9
2	Pseudomonas.2	3	1	1.92105
2	Curtobacterium	3	1	1
2	Microbacterium	3	1	0.779412
2	All	3	1	0.530339
2	Pseudomonas.3	4	1	0.614286
2	Pseudomonas.1	4	1	33.2667
2	Rahnella	4	1	5.73649
2	Raoultella.1	4	1	0.473249
2	Sphingobacterium	4	1	0.516534
2	Rhizobium.1	4	1	2.05621
2	Arthrobacter	4	1	1.32075
2	Citrobacter	4	1	0.857143
2	Pseudomonas.2	4	1	0.833333
2	Curtobacterium	4	1	1.09783
2	Microbacterium	4	1	0.666667
2	All	4	1	2.24112
2	Rhizobium.2	1	1	1.125
2	Roseomonas	1	1	9.72
2	Novosphingobium.1	1	1	0.819277
2	Novosphingobium.2	1	1	0.0479362
2	Raoultella.2	1	1	0.24185
2	Serratia	1	1	0.0965112
2	Chryseobacterium.1	1	1	0.252125
2	Chryseobacterium.2	1	1	0.255474
2	Pantoea.1	1	1	0.736842
2	Pantoea.2	1	1	0.884615
2	Bacillus	1	1	1.69014
2	A_CTRL	1	1	1.04762
2	Rhizobium.2	2	1	1.15
2	Roseomonas	2	1	1.21739
2	Novosphingobium.1	2	1	0.483051
2	Novosphingobium.2	2	1	0.024305
2	Raoultella.2	2	1	0.15696
2	Serratia	2	1	0.214689
2	Chryseobacterium.1	2	1	0.75
2	Chryseobacterium.2	2	1	1.47619
2	Pantoea.1	2	1	0.863636
2	Pantoea.2	2	1	1.03846
2	Bacillus	2	1	0.285714
2	A_CTRL	2	1	1
2	Rhizobium.2	3	1	0.888889
2	Roseomonas	3	1	1.08333
2	Novosphingobium.1	3	1	1.14745
2	Novosphingobium.2	3	1	0.0342757
2	Raoultella.2	3	1	0.233173
2	Serratia	3	1	0.422535
2	Chryseobacterium.1	3	1	10.8205
2	Chryseobacterium.2	3	1	1.6
2	Pantoea.1	3	1	0.357692
2	Pantoea.2	3	1	3
2	Bacillus	3	1	0.833333
2	A_CTRL	3	1	1
2	Rhizobium.2	4	1	0.11875
2	Roseomonas	4	1	1.5625
2	Novosphingobium.1	4	1	1.3327
2	Novosphingobium.2	4	1	10.2023
2	Raoultella.2	4	1	0.122736
2	Serratia	4	1	1.64516
2	Chryseobacterium.1	4	1	11.1111
2	Chryseobacterium.2	4	1	0.916667
2	Pantoea.1	4	1	1.5678
2	Pantoea.2	4	1	2.75
2	Bacillus	4	1	0.585
2	A_CTRL	4	1	0.558824
0	Pseudomonas.3	1	2	1.22581
0	Pseudomonas.1	1	2	0.904762
0	Rahnella	1	2	0.191176
0	Raoultella.1	1	2	0.75
0	Sphingobacterium	1	2	1.06452
0	Rhizobium.1	1	2	1.03125
0	Arthrobacter	1	2	1.6
0	Citrobacter	1	2	0.694444
0	Pseudomonas.2	1	2	0.474684
0	Curtobacterium	1	2	0.610048
0	Microbacterium	1	2	1.27027
0	All	1	2	0.179612
0	Pseudomonas.3	2	2	0.307692
0	Pseudomonas.1	2	2	0.481928
0	Rahnella	2	2	0.238095
0	Raoultella.1	2	2	0.194444
0	Sphingobacterium	2	2	0.530612
0	Rhizobium.1	2	2	0.857143
0	Arthrobacter	2	2	0.625
0	Citrobacter	2	2	1.09524
0	Pseudomonas.2	2	2	0.713043
0	Curtobacterium	2	2	0.172414
0	Microbacterium	2	2	1.47619
0	All	2	2	1.10359
0	Pseudomonas.3	3	2	0.327103
0	Pseudomonas.1	3	2	0.755556
0	Rahnella	3	2	0.453608
0	Raoultella.1	3	2	0.875
0	Sphingobacterium	3	2	0.578125
0	Rhizobium.1	3	2	1.46875
0	Arthrobacter	3	2	0.428571
0	Citrobacter	3	2	0.925
0	Pseudomonas.2	3	2	1.12022
0	Curtobacterium	3	2	0.553345
0	Microbacterium	3	2	0.775
0	All	3	2	0.238636
0	Pseudomonas.3	4	2	0.474747
0	Pseudomonas.1	4	2	0.529412
0	Rahnella	4	2	0.325581
0	Raoultella.1	4	2	1.79412
0	Sphingobacterium	4	2	1.1
0	Rhizobium.1	4	2	1.85714
0	Arthrobacter	4	2	1
0	Citrobacter	4	2	1.05714
0	Pseudomonas.2	4	2	1.05085
0	Curtobacterium	4	2	1.2809
0	Microbacterium	4	2	0.511905
0	All	4	2	5.225
0	Rhizobium.2	1	2	1.15152
0	Roseomonas	1	2	0.814815
0	Novosphingobium.1	1	2	1.37084
0	Novosphingobium.2	1	2	0.726154
0	Raoultella.2	1	2	0.589286
0	Serratia	1	2	1.52846
0	Chryseobacterium.1	1	2	0.818182
0	Chryseobacterium.2	1	2	0.8
0	Pantoea.1	1	2	0.755319
0	Pantoea.2	1	2	1
0	Bacillus	1	2	0.848485
0	A_CTRL	1	2	0.652174
0	Rhizobium.2	2	2	0.5625
0	Roseomonas	2	2	0.965517
0	Novosphingobium.1	2	2	1.12488
0	Novosphingobium.2	2	2	0.955902
0	Raoultella.2	2	2	0.702128
0	Serratia	2	2	1.32075
0	Chryseobacterium.1	2	2	0.615385
0	Chryseobacterium.2	2	2	1.55
0	Pantoea.1	2	2	0.886076
0	Pantoea.2	2	2	0.678571
0	Bacillus	2	2	1.91304
0	A_CTRL	2	2	1
0	Rhizobium.2	3	2	0.758621
0	Roseomonas	3	2	1.3913
0	Novosphingobium.1	3	2	1.0426
0	Novosphingobium.2	3	2	1.49238
0	Raoultella.2	3	2	1.04878
0	Serratia	3	2	1.1791
0	Chryseobacterium.1	3	2	0.690476
0	Chryseobacterium.2	3	2	0.681818
0	Pantoea.1	3	2	0.813333
0	Pantoea.2	3	2	0.95
0	Bacillus	3	2	1.76923
0	A_CTRL	3	2	1.10526
0	Rhizobium.2	4	2	0.8
0	Roseomonas	4	2	0.666667
0	Novosphingobium.1	4	2	1.00316
0	Novosphingobium.2	4	2	1.53388
0	Raoultella.2	4	2	0.8125
0	Serratia	4	2	1.20755
0	Chryseobacterium.1	4	2	0.783784
0	Chryseobacterium.2	4	2	1.44444
0	Pantoea.1	4	2	1.01449
0	Pantoea.2	4	2	0.88
0	Bacillus	4	2	0.925926
0	A_CTRL	4	2	0.652174
1	Pseudomonas.3	1	2	0.916667
1	Pseudomonas.1	1	2	3.04478
1	Rahnella	1	2	1.35714
1	Raoultella.1	1	2	0.0192616
1	Sphingobacterium	1	2	0.494208
1	Rhizobium.1	1	2	1.27874
1	Arthrobacter	1	2	1.01818
1	Citrobacter	1	2	1.12069
1	Pseudomonas.2	1	2	1.22917
1	Curtobacterium	1	2	3.7
1	Microbacterium	1	2	0.915663
1	All	1	2	0.0156475
1	Pseudomonas.3	2	2	0.289017
1	Pseudomonas.1	2	2	0.578431
1	Rahnella	2	2	0.886792
1	Raoultella.1	2	2	1.16327
1	Sphingobacterium	2	2	1.0431
1	Rhizobium.1	2	2	0.900149
1	Arthrobacter	2	2	1.32653
1	Citrobacter	2	2	1.05172
1	Pseudomonas.2	2	2	1.03509
1	Curtobacterium	2	2	2.12587
1	Microbacterium	2	2	2.69565
1	All	2	2	0.0573248
1	Pseudomonas.3	3	2	0.267176
1	Pseudomonas.1	3	2	0.69863
1	Rahnella	3	2	0.892857
1	Raoultella.1	3	2	0.295302
1	Sphingobacterium	3	2	0.864865
1	Rhizobium.1	3	2	0.570328
1	Arthrobacter	3	2	0.957447
1	Citrobacter	3	2	1.27451
1	Pseudomonas.2	3	2	0.907692
1	Curtobacterium	3	2	1.8773
1	Microbacterium	3	2	2.60656
1	All	3	2	0.0285955
1	Pseudomonas.3	4	2	0.603175
1	Pseudomonas.1	4	2	0.414894
1	Rahnella	4	2	0.657895
1	Raoultella.1	4	2	0.8
1	Sphingobacterium	4	2	0.91954
1	Rhizobium.1	4	2	0.565934
1	Arthrobacter	4	2	0.709091
1	Citrobacter	4	2	0.806452
1	Pseudomonas.2	4	2	0.967213
1	Curtobacterium	4	2	2.79279
1	Microbacterium	4	2	2.74026
1	All	4	2	1.70588
1	Rhizobium.2	1	2	1.25
1	Roseomonas	1	2	1.44444
1	Novosphingobium.1	1	2	1.27333
1	Novosphingobium.2	1	2	0.743004
1	Raoultella.2	1	2	0.377193
1	Serratia	1	2	2.20408
1	Chryseobacterium.1	1	2	1.2381
1	Chryseobacterium.2	1	2	1.04348
1	Pantoea.1	1	2	0.731183
1	Pantoea.2	1	2	1.51429
1	Bacillus	1	2	1.14634
1	A_CTRL	1	2	1.69697
1	Rhizobium.2	2	2	1.44737
1	Roseomonas	2	2	0.973684
1	Novosphingobium.1	2	2	0.679407
1	Novosphingobium.2	2	2	0.814433
1	Raoultella.2	2	2	1
1	Serratia	2	2	1.08108
1	Chryseobacterium.1	2	2	0.88
1	Chryseobacterium.2	2	2	1
1	Pantoea.1	2	2	0.567114
1	Pantoea.2	2	2	0.928571
1	Bacillus	2	2	1.07317
1	A_CTRL	2	2	1.875
1	Rhizobium.2	3	2	1.18182
1	Roseomonas	3	2	1.11765
1	Novosphingobium.1	3	2	1.35508
1	Novosphingobium.2	3	2	1.6559
1	Raoultella.2	3	2	1.21951
1	Serratia	3	2	1.12121
1	Chryseobacterium.1	3	2	1
1	Chryseobacterium.2	3	2	1.46154
1	Pantoea.1	3	2	0.973684
1	Pantoea.2	3	2	0.914894
1	Bacillus	3	2	1.44118
1	A_CTRL	3	2	1.24242
1	Rhizobium.2	4	2	0.875
1	Roseomonas	4	2	1.33333
1	Novosphingobium.1	4	2	0.229657
1	Novosphingobium.2	4	2	3.47043
1	Raoultella.2	4	2	0.911392
1	Serratia	4	2	1.75676
1	Chryseobacterium.1	4	2	1.2381
1	Chryseobacterium.2	4	2	0.826087
1	Pantoea.1	4	2	0.927374
1	Pantoea.2	4	2	1.40541
1	Bacillus	4	2	0.85
1	A_CTRL	4	2	1.34211
2	Pseudomonas.3	1	2	0.85
2	Pseudomonas.1	1	2	0.658537
2	Rahnella	1	2	4.36
2	Raoultella.1	1	2	5.81481
2	Sphingobacterium	1	2	1.85714
2	Rhizobium.1	1	2	0.432148
2	Arthrobacter	1	2	0.358974
2	Citrobacter	1	2	1.34091
2	Pseudomonas.2	1	2	0.337349
2	Curtobacterium	1	2	19.1429
2	Microbacterium	1	2	36.84
2	All	1	2	0.685039
2	Pseudomonas.3	2	2	0.453125
2	Pseudomonas.1	2	2	1.17391
2	Rahnella	2	2	1.28125
2	Raoultella.1	2	2	0.00526726
2	Sphingobacterium	2	2	0.0323763
2	Rhizobium.1	2	2	0.721831
2	Arthrobacter	2	2	1.69159
2	Citrobacter	2	2	2.85714
2	Pseudomonas.2	2	2	1.7
2	Curtobacterium	2	2	10.2157
2	Microbacterium	2	2	6.94444
2	All	2	2	93.8421
2	Pseudomonas.3	3	2	12.8235
2	Pseudomonas.1	3	2	1.2
2	Rahnella	3	2	0.642857
2	Raoultella.1	3	2	0.00489836
2	Sphingobacterium	3	2	0.0195195
2	Rhizobium.1	3	2	1.5814
2	Arthrobacter	3	2	0.947368
2	Citrobacter	3	2	0.731707
2	Pseudomonas.2	3	2	0.515152
2	Curtobacterium	3	2	2.42188
2	Microbacterium	3	2	3.90909
2	All	3	2	12.5102
2	Pseudomonas.3	4	2	1.25581
2	Pseudomonas.1	4	2	0.75
2	Rahnella	4	2	2.07143
2	Raoultella.1	4	2	0.00661073
2	Sphingobacterium	4	2	0.0756303
2	Rhizobium.1	4	2	1.30198
2	Arthrobacter	4	2	0.352941
2	Citrobacter	4	2	1.52941
2	Pseudomonas.2	4	2	1.3913
2	Curtobacterium	4	2	1.31395
2	Microbacterium	4	2	5.26923
2	All	4	2	1.02572
2	Rhizobium.2	1	2	0.336449
2	Roseomonas	1	2	1
2	Novosphingobium.1	1	2	0.972376
2	Novosphingobium.2	1	2	1.19653
2	Raoultella.2	1	2	0.162162
2	Serratia	1	2	4.24242
2	Chryseobacterium.1	1	2	1.2
2	Chryseobacterium.2	1	2	1
2	Pantoea.1	1	2	0.8375
2	Pantoea.2	1	2	0.580645
2	Bacillus	1	2	2.75
2	A_CTRL	1	2	0.545455
2	Rhizobium.2	2	2	1.05263
2	Roseomonas	2	2	1.05
2	Novosphingobium.1	2	2	1.17224
2	Novosphingobium.2	2	2	0.799419
2	Raoultella.2	2	2	0.177215
2	Serratia	2	2	0.323529
2	Chryseobacterium.1	2	2	1.45455
2	Chryseobacterium.2	2	2	1.45455
2	Pantoea.1	2	2	0.915663
2	Pantoea.2	2	2	0.884615
2	Bacillus	2	2	1.4375
2	A_CTRL	2	2	0.684211
2	Rhizobium.2	3	2	1.13333
2	Roseomonas	3	2	0.789474
2	Novosphingobium.1	3	2	1.14182
2	Novosphingobium.2	3	2	1.01899
2	Raoultella.2	3	2	0.261438
2	Serratia	3	2	0.346154
2	Chryseobacterium.1	3	2	0.916667
2	Chryseobacterium.2	3	2	1.2
2	Pantoea.1	3	2	0.765306
2	Pantoea.2	3	2	0.55
2	Bacillus	3	2	1.04348
2	A_CTRL	3	2	1.03846
2	Rhizobium.2	4	2	0.625
2	Roseomonas	4	2	2.66667
2	Novosphingobium.1	4	2	130.083
2	Novosphingobium.2	4	2	0.336233
2	Raoultella.2	4	2	0.155433
2	Serratia	4	2	1.14815
2	Chryseobacterium.1	4	2	0.8
2	Chryseobacterium.2	4	2	0.555556
2	Pantoea.1	4	2	0.458894
2	Pantoea.2	4	2	0.12012
2	Bacillus	4	2	1.22727
2	A_CTRL	4	2	1.61538
0	Pseudomonas.3	1	3	0.182836
0	Pseudomonas.1	1	3	0.48927
0	Rahnella	1	3	0.507143
0	Raoultella.1	1	3	1.0339
0	Sphingobacterium	1	3	1.28862
0	Rhizobium.1	1	3	1.58537
0	Arthrobacter	1	3	0.734694
0	Citrobacter	1	3	1.26471
0	Pseudomonas.2	1	3	1.27907
0	Curtobacterium	1	3	2.17035
0	Microbacterium	1	3	1.35294
0	All	1	3	0.71831
0	Pseudomonas.3	2	3	1.44136
0	Pseudomonas.1	2	3	0.322751
0	Rahnella	2	3	5.57895
0	Raoultella.1	2	3	1.01786
0	Sphingobacterium	2	3	1
0	Rhizobium.1	2	3	3.89796
0	Arthrobacter	2	3	1.27778
0	Citrobacter	2	3	0.451807
0	Pseudomonas.2	2	3	6.84848
0	Curtobacterium	2	3	1.66773
0	Microbacterium	2	3	0.847458
0	All	2	3	3.31746
0	Pseudomonas.3	3	3	0.124668
0	Pseudomonas.1	3	3	0.98
0	Rahnella	3	3	2.92857
0	Raoultella.1	3	3	0.916667
0	Sphingobacterium	3	3	0.564516
0	Rhizobium.1	3	3	1.17822
0	Arthrobacter	3	3	0.7
0	Citrobacter	3	3	0.829932
0	Pseudomonas.2	3	3	0.884021
0	Curtobacterium	3	3	1.76048
0	Microbacterium	3	3	0.672727
0	All	3	3	4.17568
0	Pseudomonas.3	4	3	0.778195
0	Pseudomonas.1	4	3	0.897674
0	Rahnella	4	3	0.489051
0	Raoultella.1	4	3	0.728571
0	Sphingobacterium	4	3	0.921933
0	Rhizobium.1	4	3	0.136175
0	Arthrobacter	4	3	1.36957
0	Citrobacter	4	3	0.442708
0	Pseudomonas.2	4	3	0.67284
0	Curtobacterium	4	3	1.39362
0	Microbacterium	4	3	0.853659
0	All	4	3	3.336
0	Rhizobium.2	1	3	1.08511
0	Roseomonas	1	3	0.72093
0	Novosphingobium.1	1	3	1.161
0	Novosphingobium.2	1	3	0.797907
0	Raoultella.2	1	3	0.503876
0	Serratia	1	3	1.71519
0	Chryseobacterium.1	1	3	0.187773
0	Chryseobacterium.2	1	3	1.15686
0	Pantoea.1	1	3	0.387471
0	Pantoea.2	1	3	1.14894
0	Bacillus	1	3	0.965217
0	A_CTRL	1	3	0.729167
0	Rhizobium.2	2	3	0.902439
0	Roseomonas	2	3	1.02703
0	Novosphingobium.1	2	3	0.97427
0	Novosphingobium.2	2	3	0.194984
0	Raoultella.2	2	3	0.338308
0	Serratia	2	3	2.16667
0	Chryseobacterium.1	2	3	0.583333
0	Chryseobacterium.2	2	3	0.857143
0	Pantoea.1	2	3	2.95137
0	Pantoea.2	2	3	1.05882
0	Bacillus	2	3	1.63514
0	A_CTRL	2	3	0.930233
0	Rhizobium.2	3	3	0.979167
0	Roseomonas	3	3	1.23684
0	Novosphingobium.1	3	3	0.706209
0	Novosphingobium.2	3	3	1.02214
0	Raoultella.2	3	3	0.787234
0	Serratia	3	3	0.875
0	Chryseobacterium.1	3	3	0.257009
0	Chryseobacterium.2	3	3	1.04
0	Pantoea.1	3	3	0.492754
0	Pantoea.2	3	3	1.125
0	Bacillus	3	3	0.55
0	A_CTRL	3	3	1.16216
0	Rhizobium.2	4	3	0.904762
0	Roseomonas	4	3	0.875
0	Novosphingobium.1	4	3	0.67855
0	Novosphingobium.2	4	3	0.512705
0	Raoultella.2	4	3	0.31875
0	Serratia	4	3	1.52695
0	Chryseobacterium.1	4	3	0.275862
0	Chryseobacterium.2	4	3	0.607143
0	Pantoea.1	4	3	0.89434
0	Pantoea.2	4	3	1.37143
0	Bacillus	4	3	0.870968
0	A_CTRL	4	3	0.73913
1	Pseudomonas.3	1	3	0.00813008
1	Pseudomonas.1	1	3	0.93956
1	Rahnella	1	3	1.49254
1	Raoultella.1	1	3	1.94915
1	Sphingobacterium	1	3	1.17763
1	Rhizobium.1	1	3	1.26882
1	Arthrobacter	1	3	5.41026
1	Citrobacter	1	3	1.13445
1	Pseudomonas.2	1	3	0.361345
1	Curtobacterium	1	3	0.56338
1	Microbacterium	1	3	1.46324
1	All	1	3	1.52252
1	Pseudomonas.3	2	3	1.8069
1	Pseudomonas.1	2	3	1.27604
1	Rahnella	2	3	1.72581
1	Raoultella.1	2	3	3.89024
1	Sphingobacterium	2	3	2.98649
1	Rhizobium.1	2	3	1.92366
1	Arthrobacter	2	3	1
1	Citrobacter	2	3	2.28972
1	Pseudomonas.2	2	3	2.28148
1	Curtobacterium	2	3	1.14932
1	Microbacterium	2	3	1.05479
1	All	2	3	14.8
1	Pseudomonas.3	3	3	2.38043
1	Pseudomonas.1	3	3	1.29018
1	Rahnella	3	3	1.43359
1	Raoultella.1	3	3	3.5614
1	Sphingobacterium	3	3	1.20968
1	Rhizobium.1	3	3	1.25253
1	Arthrobacter	3	3	1.8617
1	Citrobacter	3	3	2.22321
1	Pseudomonas.2	3	3	2.28723
1	Curtobacterium	3	3	1.14085
1	Microbacterium	3	3	1.59589
1	All	3	3	2.23469
1	Pseudomonas.3	4	3	2.17881
1	Pseudomonas.1	4	3	1.26738
1	Rahnella	4	3	2.58065
1	Raoultella.1	4	3	3.95935
1	Sphingobacterium	4	3	1.20339
1	Rhizobium.1	4	3	1.8797
1	Arthrobacter	4	3	1.56557
1	Citrobacter	4	3	1.33974
1	Pseudomonas.2	4	3	2.61429
1	Curtobacterium	4	3	1.80769
1	Microbacterium	4	3	1.21138
1	All	4	3	25
1	Rhizobium.2	1	3	0.941176
1	Roseomonas	1	3	1.32184
1	Novosphingobium.1	1	3	1.93082
1	Novosphingobium.2	1	3	1.18182
1	Raoultella.2	1	3	86
1	Serratia	1	3	2.81159
1	Chryseobacterium.1	1	3	1.41322
1	Chryseobacterium.2	1	3	1.44828
1	Pantoea.1	1	3	1.82828
1	Pantoea.2	1	3	1.46715
1	Bacillus	1	3	1.84848
1	A_CTRL	1	3	0.819444
1	Rhizobium.2	2	3	1.10556
1	Roseomonas	2	3	1.94186
1	Novosphingobium.1	2	3	0.896243
1	Novosphingobium.2	2	3	1.31373
1	Raoultella.2	2	3	74
1	Serratia	2	3	2.69307
1	Chryseobacterium.1	2	3	170
1	Chryseobacterium.2	2	3	2.12766
1	Pantoea.1	2	3	2.4537
1	Pantoea.2	2	3	9.875
1	Bacillus	2	3	3.22222
1	A_CTRL	2	3	3.20408
1	Rhizobium.2	3	3	0.870647
1	Roseomonas	3	3	0.918519
1	Novosphingobium.1	3	3	1.85606
1	Novosphingobium.2	3	3	1.31834
1	Raoultella.2	3	3	84
1	Serratia	3	3	5.59574
1	Chryseobacterium.1	3	3	8
1	Chryseobacterium.2	3	3	5
1	Pantoea.1	3	3	3.2069
1	Pantoea.2	3	3	149
1	Bacillus	3	3	4.32432
1	A_CTRL	3	3	2.19608
1	Rhizobium.2	4	3	0.950893
1	Roseomonas	4	3	1.51261
1	Novosphingobium.1	4	3	1.85039
1	Novosphingobium.2	4	3	0.015873
1	Raoultella.2	4	3	68
1	Serratia	4	3	2
1	Chryseobacterium.1	4	3	133
1	Chryseobacterium.2	4	3	2.80392
1	Pantoea.1	4	3	170
1	Pantoea.2	4	3	124
1	Bacillus	4	3	4.8125
1	A_CTRL	4	3	2.29688
2	Pseudomonas.3	1	3	4.4
2	Pseudomonas.1	1	3	2.55556
2	Rahnella	1	3	1.46667
2	Raoultella.1	1	3	2
2	Sphingobacterium	1	3	0.74359
2	Rhizobium.1	1	3	1.27273
2	Arthrobacter	1	3	3.42857
2	Citrobacter	1	3	2.83333
2	Pseudomonas.2	1	3	1.9
2	Curtobacterium	1	3	1.95238
2	Microbacterium	1	3	0.869565
2	All	1	3	0.419048
2	Pseudomonas.3	2	3	6.08333
2	Pseudomonas.1	2	3	2.125
2	Rahnella	2	3	4.3
2	Raoultella.1	2	3	4.81818
2	Sphingobacterium	2	3	15.2143
2	Rhizobium.1	2	3	0.333333
2	Arthrobacter	2	3	2.66667
2	Citrobacter	2	3	1.21429
2	Pseudomonas.2	2	3	40.6
2	Curtobacterium	2	3	1.27586
2	Microbacterium	2	3	1.02564
2	All	2	3	1.04545
2	Pseudomonas.3	3	3	0.703704
2	Pseudomonas.1	3	3	0.424242
2	Rahnella	3	3	8.92308
2	Raoultella.1	3	3	1.78571
2	Sphingobacterium	3	3	0.380952
2	Rhizobium.1	3	3	0.959184
2	Arthrobacter	3	3	2.25
2	Citrobacter	3	3	0.9
2	Pseudomonas.2	3	3	1.6
2	Curtobacterium	3	3	0.928571
2	Microbacterium	3	3	1.03333
2	All	3	3	2.375
2	Pseudomonas.3	4	3	0.7
2	Pseudomonas.1	4	3	1.66667
2	Rahnella	4	3	1.1875
2	Raoultella.1	4	3	4.46429
2	Sphingobacterium	4	3	0.633333
2	Rhizobium.1	4	3	0.647059
2	Arthrobacter	4	3	1.33333
2	Citrobacter	4	3	0.875
2	Pseudomonas.2	4	3	0.6
2	Curtobacterium	4	3	0.913043
2	Microbacterium	4	3	0.708333
2	All	4	3	1.85714
2	Rhizobium.2	1	3	0.428571
2	Roseomonas	1	3	1.71429
2	Novosphingobium.1	1	3	0.172662
2	Novosphingobium.2	1	3	1.28571
2	Raoultella.2	1	3	1.2
2	Serratia	1	3	1
2	Chryseobacterium.1	1	3	0.454545
2	Chryseobacterium.2	1	3	1.33333
2	Pantoea.1	1	3	0.8
2	Pantoea.2	1	3	1.36364
2	Bacillus	1	3	1.07692
2	A_CTRL	1	3	1.28571
2	Rhizobium.2	2	3	0.923077
2	Roseomonas	2	3	0.636364
2	Novosphingobium.1	2	3	1.07692
2	Novosphingobium.2	2	3	0.365385
2	Raoultella.2	2	3	0.875
2	Serratia	2	3	80.7273
2	Chryseobacterium.1	2	3	1.8
2	Chryseobacterium.2	2	3	1.33333
2	Pantoea.1	2	3	9.31818
2	Pantoea.2	2	3	1.125
2	Bacillus	2	3	0.666667
2	A_CTRL	2	3	1.375
2	Rhizobium.2	3	3	9.7
2	Roseomonas	3	3	29.75
2	Novosphingobium.1	3	3	2.28
2	Novosphingobium.2	3	3	1.30464
2	Raoultella.2	3	3	8.92857
2	Serratia	3	3	73.6154
2	Chryseobacterium.1	3	3	4.46154
2	Chryseobacterium.2	3	3	8.4
2	Pantoea.1	3	3	1.10526
2	Pantoea.2	3	3	4.25
2	Bacillus	3	3	2.09091
2	A_CTRL	3	3	1
2	Rhizobium.2	4	3	6.75
2	Roseomonas	4	3	8.28571
2	Novosphingobium.1	4	3	32.375
2	Novosphingobium.2	4	3	2.21277
2	Raoultella.2	4	3	1
2	Serratia	4	3	1.2
2	Chryseobacterium.1	4	3	3
2	Chryseobacterium.2	4	3	0.607143
2	Pantoea.1	4	3	0.208791
2	Pantoea.2	4	3	13
2	Bacillus	4	3	6.57143
2	A_CTRL	4	3	5.55556
0	Pseudomonas.3	1	4	4.49206
0	Pseudomonas.1	1	4	3.6875
0	Rahnella	1	4	5.53333
0	Raoultella.1	1	4	1.42857
0	Sphingobacterium	1	4	11.2353
0	Rhizobium.1	1	4	1.11765
0	Arthrobacter	1	4	3.8
0	Citrobacter	1	4	7.20833
0	Pseudomonas.2	1	4	1.03333
0	Curtobacterium	1	4	1.125
0	Microbacterium	1	4	1.33333
0	All	1	4	0.7125
0	Pseudomonas.3	2	4	1.25
0	Pseudomonas.1	2	4	2.07407
0	Rahnella	2	4	3.5
0	Raoultella.1	2	4	4.26667
0	Sphingobacterium	2	4	3.31818
0	Rhizobium.1	2	4	1.38889
0	Arthrobacter	2	4	2.2
0	Citrobacter	2	4	1.62963
0	Pseudomonas.2	2	4	0.612903
0	Curtobacterium	2	4	1.75
0	Microbacterium	2	4	3
0	All	2	4	1.48421
0	Pseudomonas.3	3	4	16.2162
0	Pseudomonas.1	3	4	2.59091
0	Rahnella	3	4	2.80952
0	Raoultella.1	3	4	1.75
0	Sphingobacterium	3	4	6.24
0	Rhizobium.1	3	4	1.0625
0	Arthrobacter	3	4	2.15
0	Citrobacter	3	4	9.37931
0	Pseudomonas.2	3	4	1.94118
0	Curtobacterium	3	4	1.47059
0	Microbacterium	3	4	1.84211
0	All	3	4	0.483871
0	Pseudomonas.3	4	4	7.11364
0	Pseudomonas.1	4	4	3.16667
0	Rahnella	4	4	4.85714
0	Raoultella.1	4	4	1.625
0	Sphingobacterium	4	4	3.33333
0	Rhizobium.1	4	4	1.05263
0	Arthrobacter	4	4	1.41667
0	Citrobacter	4	4	4.23077
0	Pseudomonas.2	4	4	0.967742
0	Curtobacterium	4	4	0.818182
0	Microbacterium	4	4	1.6
0	All	4	4	1.7
0	Rhizobium.2	1	4	2.375
0	Roseomonas	1	4	7.53933
0	Novosphingobium.1	1	4	1.58
0	Novosphingobium.2	1	4	1.35294
0	Raoultella.2	1	4	0.9
0	Serratia	1	4	8.09677
0	Chryseobacterium.1	1	4	2.07692
0	Chryseobacterium.2	1	4	2.57143
0	Pantoea.1	1	4	0.823529
0	Pantoea.2	1	4	1.3125
0	Bacillus	1	4	1
0	A_CTRL	1	4	1.375
0	Rhizobium.2	2	4	1.23077
0	Roseomonas	2	4	0.878788
0	Novosphingobium.1	2	4	1.2
0	Novosphingobium.2	2	4	0.941176
0	Raoultella.2	2	4	1.08824
0	Serratia	2	4	1.0625
0	Chryseobacterium.1	2	4	0.6875
0	Chryseobacterium.2	2	4	3.70588
0	Pantoea.1	2	4	0.892857
0	Pantoea.2	2	4	0.933333
0	Bacillus	2	4	2.2
0	A_CTRL	2	4	0.916667
0	Rhizobium.2	3	4	0.764706
0	Roseomonas	3	4	1.34375
0	Novosphingobium.1	3	4	4.36667
0	Novosphingobium.2	3	4	2.07143
0	Raoultella.2	3	4	0.4
0	Serratia	3	4	0.928571
0	Chryseobacterium.1	3	4	0.555556
0	Chryseobacterium.2	3	4	4.75
0	Pantoea.1	3	4	0.9
0	Pantoea.2	3	4	0.9
0	Bacillus	3	4	1.25
0	A_CTRL	3	4	1.38462
0	Rhizobium.2	4	4	0.9
0	Roseomonas	4	4	0.966102
0	Novosphingobium.1	4	4	8.5
0	Novosphingobium.2	4	4	2.125
0	Raoultella.2	4	4	0.857143
0	Serratia	4	4	1.4
0	Chryseobacterium.1	4	4	0.823529
0	Chryseobacterium.2	4	4	1.56
0	Pantoea.1	4	4	1.1
0	Pantoea.2	4	4	1.53333
0	Bacillus	4	4	1.25
0	A_CTRL	4	4	0.6
1	Pseudomonas.3	1	4	1.44444
1	Pseudomonas.1	1	4	0.615385
1	Rahnella	1	4	1.16667
1	Raoultella.1	1	4	8.22222
1	Sphingobacterium	1	4	1.1
1	Rhizobium.1	1	4	3.72727
1	Arthrobacter	1	4	0.769231
1	Citrobacter	1	4	0.75
1	Pseudomonas.2	1	4	1.85714
1	Curtobacterium	1	4	0.875
1	Microbacterium	1	4	0.214286
1	All	1	4	6.53333
1	Pseudomonas.3	2	4	7.71429
1	Pseudomonas.1	2	4	1.23077
1	Rahnella	2	4	1.4
1	Raoultella.1	2	4	110.556
1	Sphingobacterium	2	4	3.55556
1	Rhizobium.1	2	4	4.8
1	Arthrobacter	2	4	1.875
1	Citrobacter	2	4	0.5
1	Pseudomonas.2	2	4	1.28571
1	Curtobacterium	2	4	1.85714
1	Microbacterium	2	4	1.58333
1	All	2	4	7.12
1	Pseudomonas.3	3	4	0.692308
1	Pseudomonas.1	3	4	0.818182
1	Rahnella	3	4	1
1	Raoultella.1	3	4	2.94118
1	Sphingobacterium	3	4	1.66667
1	Rhizobium.1	3	4	2.27778
1	Arthrobacter	3	4	1.25
1	Citrobacter	3	4	1
1	Pseudomonas.2	3	4	2
1	Curtobacterium	3	4	0.9
1	Microbacterium	3	4	1.85714
1	All	3	4	18.6364
1	Pseudomonas.3	4	4	1.7
1	Pseudomonas.1	4	4	3.66667
1	Rahnella	4	4	1.41667
1	Raoultella.1	4	4	30.5714
1	Sphingobacterium	4	4	2.6
1	Rhizobium.1	4	4	3.09091
1	Arthrobacter	4	4	1.5
1	Citrobacter	4	4	0.529412
1	Pseudomonas.2	4	4	1.23077
1	Curtobacterium	4	4	1.57143
1	Microbacterium	4	4	0.538462
1	All	4	4	5.76596
1	Rhizobium.2	1	4	1.5
1	Roseomonas	1	4	1.25
1	Novosphingobium.1	1	4	1.82412
1	Novosphingobium.2	1	4	0.795045
1	Raoultella.2	1	4	2.41667
1	Serratia	1	4	0.777778
1	Chryseobacterium.1	1	4	1.61538
1	Chryseobacterium.2	1	4	2
1	Pantoea.1	1	4	4
1	Pantoea.2	1	4	2.375
1	Bacillus	1	4	2
1	A_CTRL	1	4	0.4
1	Rhizobium.2	2	4	1.71429
1	Roseomonas	2	4	1.2
1	Novosphingobium.1	2	4	1.47568
1	Novosphingobium.2	2	4	1.00898
1	Raoultella.2	2	4	1.42105
1	Serratia	2	4	1.5
1	Chryseobacterium.1	2	4	0.416667
1	Chryseobacterium.2	2	4	1.5
1	Pantoea.1	2	4	2.30769
1	Pantoea.2	2	4	0.916667
1	Bacillus	2	4	1.9
1	A_CTRL	2	4	1
1	Rhizobium.2	3	4	0.571429
1	Roseomonas	3	4	1
1	Novosphingobium.1	3	4	1.21839
1	Novosphingobium.2	3	4	0.964578
1	Raoultella.2	3	4	1.81818
1	Serratia	3	4	1
1	Chryseobacterium.1	3	4	1.1
1	Chryseobacterium.2	3	4	0.75
1	Pantoea.1	3	4	4.33333
1	Pantoea.2	3	4	1.44444
1	Bacillus	3	4	1.14286
1	A_CTRL	3	4	0.583333
1	Rhizobium.2	4	4	0.666667
1	Roseomonas	4	4	0.571429
1	Novosphingobium.1	4	4	0.941799
1	Novosphingobium.2	4	4	1.43836
1	Raoultella.2	4	4	2.30769
1	Serratia	4	4	1
1	Chryseobacterium.1	4	4	0.555556
1	Chryseobacterium.2	4	4	0.956522
1	Pantoea.1	4	4	2.28571
1	Pantoea.2	4	4	1.16667
1	Bacillus	4	4	4.6
1	A_CTRL	4	4	0.611111
2	Pseudomonas.3	1	4	3.90909
2	Pseudomonas.1	1	4	0.818182
2	Rahnella	1	4	5.42857
2	Raoultella.1	1	4	0.658537
2	Sphingobacterium	1	4	0.634146
2	Rhizobium.1	1	4	2.73611
2	Arthrobacter	1	4	1.2
2	Citrobacter	1	4	1.14286
2	Pseudomonas.2	1	4	1.25
2	Curtobacterium	1	4	0.818182
2	Microbacterium	1	4	0.888889
2	All	1	4	0.368421
2	Pseudomonas.3	2	4	1
2	Pseudomonas.1	2	4	2
2	Rahnella	2	4	40.8571
2	Raoultella.1	2	4	1.31746
2	Sphingobacterium	2	4	6.9697
2	Rhizobium.1	2	4	0.327869
2	Arthrobacter	2	4	0.555556
2	Citrobacter	2	4	1.75
2	Pseudomonas.2	2	4	1.11111
2	Curtobacterium	2	4	1.1
2	Microbacterium	2	4	2.66667
2	All	2	4	0.310345
2	Pseudomonas.3	3	4	135.429
2	Pseudomonas.1	3	4	1.05882
2	Rahnella	3	4	3.5
2	Raoultella.1	3	4	0.7
2	Sphingobacterium	3	4	0.347826
2	Rhizobium.1	3	4	0.0679012
2	Arthrobacter	3	4	1.57143
2	Citrobacter	3	4	1.85714
2	Pseudomonas.2	3	4	0.642857
2	Curtobacterium	3	4	0.307692
2	Microbacterium	3	4	0.666667
2	All	3	4	0.8
2	Pseudomonas.3	4	4	3.73077
2	Pseudomonas.1	4	4	2.2
2	Rahnella	4	4	3.63636
2	Raoultella.1	4	4	0.988095
2	Sphingobacterium	4	4	0.709677
2	Rhizobium.1	4	4	0.2
2	Arthrobacter	4	4	0.625
2	Citrobacter	4	4	0.666667
2	Pseudomonas.2	4	4	1
2	Curtobacterium	4	4	1.57143
2	Microbacterium	4	4	0.75
2	All	4	4	0.403433
2	Rhizobium.2	1	4	5.42857
2	Roseomonas	1	4	1.66667
2	Novosphingobium.1	1	4	12.3121
2	Novosphingobium.2	1	4	0.101948
2	Raoultella.2	1	4	0.538462
2	Serratia	1	4	1.09091
2	Chryseobacterium.1	1	4	2.5
2	Chryseobacterium.2	1	4	1.6
2	Pantoea.1	1	4	1.4
2	Pantoea.2	1	4	0.5
2	Bacillus	1	4	2.125
2	A_CTRL	1	4	0.857143
2	Rhizobium.2	2	4	0.7
2	Roseomonas	2	4	1.33333
2	Novosphingobium.1	2	4	2.19881
2	Novosphingobium.2	2	4	0.237805
2	Raoultella.2	2	4	0.568182
2	Serratia	2	4	0.625
2	Chryseobacterium.1	2	4	1.57143
2	Chryseobacterium.2	2	4	2.33333
2	Pantoea.1	2	4	1.59091
2	Pantoea.2	2	4	0.5
2	Bacillus	2	4	1.16667
2	A_CTRL	2	4	1.25
2	Rhizobium.2	3	4	1.25
2	Roseomonas	3	4	1
2	Novosphingobium.1	3	4	4.41081
2	Novosphingobium.2	3	4	0.577731
2	Raoultella.2	3	4	0.727273
2	Serratia	3	4	0.857143
2	Chryseobacterium.1	3	4	1.66667
2	Chryseobacterium.2	3	4	1.2
2	Pantoea.1	3	4	3.4375
2	Pantoea.2	3	4	1
2	Bacillus	3	4	4.66667
2	A_CTRL	3	4	1
2	Rhizobium.2	4	4	1
2	Roseomonas	4	4	1.05882
2	Novosphingobium.1	4	4	4.69811
2	Novosphingobium.2	4	4	1.02439
2	Raoultella.2	4	4	1.21429
2	Serratia	4	4	1.14286
2	Chryseobacterium.1	4	4	1.92857
2	Chryseobacterium.2	4	4	3.8
2	Pantoea.1	4	4	1.96552
2	Pantoea.2	4	4	2.88889
2	Bacillus	4	4	4.42857
2	A_CTRL	4	4	28
0	Pseudomonas.3	1	5	5.375
0	Pseudomonas.1	1	5	0.71134
0	Rahnella	1	5	2.27907
0	Raoultella.1	1	5	2.95238
0	Sphingobacterium	1	5	0.68
0	Rhizobium.1	1	5	2.65217
0	Arthrobacter	1	5	1
0	Citrobacter	1	5	1.33333
0	Pseudomonas.2	1	5	11.5
0	Curtobacterium	1	5	1.60645
0	Microbacterium	1	5	1.05
0	All	1	5	0.948276
0	Pseudomonas.3	2	5	0.551724
0	Pseudomonas.1	2	5	2.33333
0	Rahnella	2	5	2.92105
0	Raoultella.1	2	5	2.21429
0	Sphingobacterium	2	5	0.157895
0	Rhizobium.1	2	5	1.52
0	Arthrobacter	2	5	1.3125
0	Citrobacter	2	5	1.38889
0	Pseudomonas.2	2	5	1.54545
0	Curtobacterium	2	5	4.97203
0	Microbacterium	2	5	0.75
0	All	2	5	2.23077
0	Pseudomonas.3	3	5	0.65625
0	Pseudomonas.1	3	5	1.64706
0	Rahnella	3	5	2.73333
0	Raoultella.1	3	5	2.25
0	Sphingobacterium	3	5	0.0723684
0	Rhizobium.1	3	5	2.41176
0	Arthrobacter	3	5	0.65
0	Citrobacter	3	5	1.17647
0	Pseudomonas.2	3	5	1.91304
0	Curtobacterium	3	5	3.25658
0	Microbacterium	3	5	0.928571
0	All	3	5	0.517241
0	Pseudomonas.3	4	5	1.20755
0	Pseudomonas.1	4	5	1.16667
0	Rahnella	4	5	3.07692
0	Raoultella.1	4	5	1.28571
0	Sphingobacterium	4	5	0.111111
0	Rhizobium.1	4	5	1.95
0	Arthrobacter	4	5	0.909091
0	Citrobacter	4	5	1.9
0	Pseudomonas.2	4	5	4.03846
0	Curtobacterium	4	5	0.204918
0	Microbacterium	4	5	0.5
0	All	4	5	0.861111
0	Rhizobium.2	1	5	0.818182
0	Roseomonas	1	5	1.30769
0	Novosphingobium.1	1	5	2.03417
0	Novosphingobium.2	1	5	0.579974
0	Raoultella.2	1	5	0.182927
0	Serratia	1	5	1.5
0	Chryseobacterium.1	1	5	0.65
0	Chryseobacterium.2	1	5	0.52381
0	Pantoea.1	1	5	1.18033
0	Pantoea.2	1	5	2.6
0	Bacillus	1	5	1.19048
0	A_CTRL	1	5	0.5
0	Rhizobium.2	2	5	1
0	Roseomonas	2	5	0.545455
0	Novosphingobium.1	2	5	1.1557
0	Novosphingobium.2	2	5	0.564907
0	Raoultella.2	2	5	0.777778
0	Serratia	2	5	1.20833
0	Chryseobacterium.1	2	5	1
0	Chryseobacterium.2	2	5	1.5
0	Pantoea.1	2	5	1.5
0	Pantoea.2	2	5	1.11765
0	Bacillus	2	5	1.69231
0	A_CTRL	2	5	1.05556
0	Rhizobium.2	3	5	4.41667
0	Roseomonas	3	5	12
0	Novosphingobium.1	3	5	0.830664
0	Novosphingobium.2	3	5	0.656195
0	Raoultella.2	3	5	0.830769
0	Serratia	3	5	3.88889
0	Chryseobacterium.1	3	5	1.82353
0	Chryseobacterium.2	3	5	3.71429
0	Pantoea.1	3	5	3.5098
0	Pantoea.2	3	5	1
0	Bacillus	3	5	1.78571
0	A_CTRL	3	5	0.785714
0	Rhizobium.2	4	5	0.166667
0	Roseomonas	4	5	0.166667
0	Novosphingobium.1	4	5	1.03885
0	Novosphingobium.2	4	5	1.63549
0	Raoultella.2	4	5	0.836364
0	Serratia	4	5	0.711111
0	Chryseobacterium.1	4	5	0.607143
0	Chryseobacterium.2	4	5	0.37931
0	Pantoea.1	4	5	2.70588
0	Pantoea.2	4	5	4.84615
0	Bacillus	4	5	5.46667
0	A_CTRL	4	5	1.21429
1	Pseudomonas.3	1	5	0.866667
1	Pseudomonas.1	1	5	1.72917
1	Rahnella	1	5	1.41463
1	Raoultella.1	1	5	0.629714
1	Sphingobacterium	1	5	0.213542
1	Rhizobium.1	1	5	0.714286
1	Arthrobacter	1	5	0.891892
1	Citrobacter	1	5	0.975
1	Pseudomonas.2	1	5	1.72414
1	Curtobacterium	1	5	1.11043
1	Microbacterium	1	5	0.888889
1	All	1	5	0.209125
1	Pseudomonas.3	2	5	0.853659
1	Pseudomonas.1	2	5	1.32836
1	Rahnella	2	5	0.796875
1	Raoultella.1	2	5	1.53808
1	Sphingobacterium	2	5	0.631579
1	Rhizobium.1	2	5	2.25581
1	Arthrobacter	2	5	0.892857
1	Citrobacter	2	5	1.05714
1	Pseudomonas.2	2	5	1.23077
1	Curtobacterium	2	5	0.984925
1	Microbacterium	2	5	0.875
1	All	2	5	0.397213
1	Pseudomonas.3	3	5	0.72549
1	Pseudomonas.1	3	5	1.5
1	Rahnella	3	5	1.25
1	Raoultella.1	3	5	0.538462
1	Sphingobacterium	3	5	2.44444
1	Rhizobium.1	3	5	1.60526
1	Arthrobacter	3	5	1.3
1	Citrobacter	3	5	1.02941
1	Pseudomonas.2	3	5	1.16216
1	Curtobacterium	3	5	1.5814
1	Microbacterium	3	5	0.875
1	All	3	5	0.179144
1	Pseudomonas.3	4	5	0.761905
1	Pseudomonas.1	4	5	1.25
1	Rahnella	4	5	1.24324
1	Raoultella.1	4	5	3.03125
1	Sphingobacterium	4	5	0.818182
1	Rhizobium.1	4	5	2.23333
1	Arthrobacter	4	5	0.964286
1	Citrobacter	4	5	1.11111
1	Pseudomonas.2	4	5	1.25532
1	Curtobacterium	4	5	0.588652
1	Microbacterium	4	5	1.03571
1	All	4	5	0.295918
1	Rhizobium.2	1	5	1.14706
1	Roseomonas	1	5	1.12903
1	Novosphingobium.1	1	5	0.620347
1	Novosphingobium.2	1	5	1.18706
1	Raoultella.2	1	5	0.877551
1	Serratia	1	5	0.789474
1	Chryseobacterium.1	1	5	1.14286
1	Chryseobacterium.2	1	5	0.333333
1	Pantoea.1	1	5	1.53261
1	Pantoea.2	1	5	4.22222
1	Bacillus	1	5	1.32258
1	A_CTRL	1	5	0.73913
1	Rhizobium.2	2	5	0.974359
1	Roseomonas	2	5	1.28125
1	Novosphingobium.1	2	5	0.395333
1	Novosphingobium.2	2	5	1.21182
1	Raoultella.2	2	5	0.913793
1	Serratia	2	5	1.2973
1	Chryseobacterium.1	2	5	1.25806
1	Chryseobacterium.2	2	5	1
1	Pantoea.1	2	5	1.06316
1	Pantoea.2	2	5	0.675
1	Bacillus	2	5	0.613636
1	A_CTRL	2	5	0.975
1	Rhizobium.2	3	5	0.8125
1	Roseomonas	3	5	0.833333
1	Novosphingobium.1	3	5	0.607143
1	Novosphingobium.2	3	5	2.38866
1	Raoultella.2	3	5	1.12121
1	Serratia	3	5	1.30556
1	Chryseobacterium.1	3	5	0.5
1	Chryseobacterium.2	3	5	1
1	Pantoea.1	3	5	0.848101
1	Pantoea.2	3	5	0.717949
1	Bacillus	3	5	1.38235
1	A_CTRL	3	5	0.972222
1	Rhizobium.2	4	5	0.825
1	Roseomonas	4	5	1.35714
1	Novosphingobium.1	4	5	0.460674
1	Novosphingobium.2	4	5	1.44598
1	Raoultella.2	4	5	1.15909
1	Serratia	4	5	2.35
1	Chryseobacterium.1	4	5	1.06452
1	Chryseobacterium.2	4	5	0.780488
1	Pantoea.1	4	5	1.21875
1	Pantoea.2	4	5	1.07692
1	Bacillus	4	5	0.857143
1	A_CTRL	4	5	0.903226
2	Pseudomonas.3	1	5	1.98113
2	Pseudomonas.1	1	5	1.36486
2	Rahnella	1	5	1.28947
2	Raoultella.1	1	5	0.194844
2	Sphingobacterium	1	5	0.25
2	Rhizobium.1	1	5	1.19231
2	Arthrobacter	1	5	1
2	Citrobacter	1	5	1.04444
2	Pseudomonas.2	1	5	0.44086
2	Curtobacterium	1	5	0.446384
2	Microbacterium	1	5	1.21831
2	All	1	5	0.352518
2	Pseudomonas.3	2	5	0.49
2	Pseudomonas.1	2	5	1.04762
2	Rahnella	2	5	1.26316
2	Raoultella.1	2	5	0.108255
2	Sphingobacterium	2	5	0.847458
2	Rhizobium.1	2	5	1.09804
2	Arthrobacter	2	5	1
2	Citrobacter	2	5	1.23256
2	Pseudomonas.2	2	5	1.11765
2	Curtobacterium	2	5	0.138493
2	Microbacterium	2	5	1.17857
2	All	2	5	0.52381
2	Pseudomonas.3	3	5	0.625
2	Pseudomonas.1	3	5	0.688312
2	Rahnella	3	5	1
2	Raoultella.1	3	5	0.0120606
2	Sphingobacterium	3	5	0.462025
2	Rhizobium.1	3	5	1.08
2	Arthrobacter	3	5	1.70968
2	Citrobacter	3	5	1.55263
2	Pseudomonas.2	3	5	0.594937
2	Curtobacterium	3	5	1.04167
2	Microbacterium	3	5	0.966102
2	All	3	5	0.639344
2	Pseudomonas.3	4	5	2.03448
2	Pseudomonas.1	4	5	0.792453
2	Rahnella	4	5	1.08
2	Raoultella.1	4	5	0.0542848
2	Sphingobacterium	4	5	0.297297
2	Rhizobium.1	4	5	1.31373
2	Arthrobacter	4	5	1.30435
2	Citrobacter	4	5	0.927536
2	Pseudomonas.2	4	5	1.38095
2	Curtobacterium	4	5	0.987179
2	Microbacterium	4	5	0.650485
2	All	4	5	0.0809659
2	Rhizobium.2	1	5	0.864407
2	Roseomonas	1	5	1.575
2	Novosphingobium.1	1	5	0.425076
2	Novosphingobium.2	1	5	0.601124
2	Raoultella.2	1	5	0.736842
2	Serratia	1	5	0.773585
2	Chryseobacterium.1	1	5	0.733333
2	Chryseobacterium.2	1	5	0.473684
2	Pantoea.1	1	5	1.38356
2	Pantoea.2	1	5	1.48214
2	Bacillus	1	5	2.48148
2	A_CTRL	1	5	1.64706
2	Rhizobium.2	2	5	1.125
2	Roseomonas	2	5	1.10256
2	Novosphingobium.1	2	5	1.02642
2	Novosphingobium.2	2	5	0.632768
2	Raoultella.2	2	5	0.619048
2	Serratia	2	5	0.916667
2	Chryseobacterium.1	2	5	0.690909
2	Chryseobacterium.2	2	5	1.28889
2	Pantoea.1	2	5	1.28169
2	Pantoea.2	2	5	1.35714
2	Bacillus	2	5	1.4878
2	A_CTRL	2	5	2.11111
2	Rhizobium.2	3	5	1.4
2	Roseomonas	3	5	0.826087
2	Novosphingobium.1	3	5	1.72619
2	Novosphingobium.2	3	5	0.515707
2	Raoultella.2	3	5	0.698795
2	Serratia	3	5	1.55172
2	Chryseobacterium.1	3	5	1.28947
2	Chryseobacterium.2	3	5	0.9
2	Pantoea.1	3	5	1.75
2	Pantoea.2	3	5	1.12727
2	Bacillus	3	5	0.724138
2	A_CTRL	3	5	1.48148
2	Rhizobium.2	4	5	1.15556
2	Roseomonas	4	5	2.14815
2	Novosphingobium.1	4	5	0.759857
2	Novosphingobium.2	4	5	0.961924
2	Raoultella.2	4	5	1.16667
2	Serratia	4	5	1.26667
2	Chryseobacterium.1	4	5	1.68571
2	Chryseobacterium.2	4	5	0.854839
2	Pantoea.1	4	5	1.125
2	Pantoea.2	4	5	1.33333
2	Bacillus	4	5	1.16981
2	A_CTRL	4	5	1.96774
0	Pseudomonas.3	1	6	1.18634
0	Pseudomonas.1	1	6	0.548523
0	Rahnella	1	6	1.08772
0	Raoultella.1	1	6	1.2381
0	Sphingobacterium	1	6	0.405405
0	Rhizobium.1	1	6	3.32584
0	Arthrobacter	1	6	0.966102
0	Citrobacter	1	6	1.14062
0	Pseudomonas.2	1	6	1.37931
0	Curtobacterium	1	6	0.299204
0	Microbacterium	1	6	0.892308
0	All	1	6	0.400978
0	Pseudomonas.3	2	6	0.528926
0	Pseudomonas.1	2	6	1.33663
0	Rahnella	2	6	0.681159
0	Raoultella.1	2	6	2.04301
0	Sphingobacterium	2	6	0.762887
0	Rhizobium.1	2	6	4.02532
0	Arthrobacter	2	6	0.913043
0	Citrobacter	2	6	0.818182
0	Pseudomonas.2	2	6	1.49107
0	Curtobacterium	2	6	0.121087
0	Microbacterium	2	6	0.77
0	All	2	6	0.277778
0	Pseudomonas.3	3	6	0.167969
0	Pseudomonas.1	3	6	1.93923
0	Rahnella	3	6	0.910112
0	Raoultella.1	3	6	2.33333
0	Sphingobacterium	3	6	1.09639
0	Rhizobium.1	3	6	2.46847
0	Arthrobacter	3	6	0.692308
0	Citrobacter	3	6	0.886792
0	Pseudomonas.2	3	6	1.34951
0	Curtobacterium	3	6	0.150235
0	Microbacterium	3	6	1.11111
0	All	3	6	0.655678
0	Pseudomonas.3	4	6	1.65493
0	Pseudomonas.1	4	6	0.698745
0	Rahnella	4	6	0.634146
0	Raoultella.1	4	6	1.64286
0	Sphingobacterium	4	6	8.52703
0	Rhizobium.1	4	6	3.09459
0	Arthrobacter	4	6	1.16
0	Citrobacter	4	6	1.01351
0	Pseudomonas.2	4	6	1.25984
0	Curtobacterium	4	6	0.287494
0	Microbacterium	4	6	0.75
0	All	4	6	0.407143
0	Rhizobium.2	1	6	0.729167
0	Roseomonas	1	6	0.655172
0	Novosphingobium.1	1	6	3.99765
0	Novosphingobium.2	1	6	0.73055
0	Raoultella.2	1	6	0.858108
0	Serratia	1	6	0.42492
0	Chryseobacterium.1	1	6	0.879518
0	Chryseobacterium.2	1	6	0.813559
0	Pantoea.1	1	6	1.19057
0	Pantoea.2	1	6	0.666667
0	Bacillus	1	6	0.698113
0	A_CTRL	1	6	1.01923
0	Rhizobium.2	2	6	0.530303
0	Roseomonas	2	6	0.767857
0	Novosphingobium.1	2	6	0.547592
0	Novosphingobium.2	2	6	0.710594
0	Raoultella.2	2	6	0.77037
0	Serratia	2	6	0.635417
0	Chryseobacterium.1	2	6	0.576271
0	Chryseobacterium.2	2	6	0.641509
0	Pantoea.1	2	6	0.557272
0	Pantoea.2	2	6	0.803279
0	Bacillus	2	6	0.565657
0	A_CTRL	2	6	0.666667
0	Rhizobium.2	3	6	14.3019
0	Roseomonas	3	6	0.907407
0	Novosphingobium.1	3	6	2.0304
0	Novosphingobium.2	3	6	0.225816
0	Raoultella.2	3	6	0.832258
0	Serratia	3	6	0.628975
0	Chryseobacterium.1	3	6	0.717647
0	Chryseobacterium.2	3	6	0.851852
0	Pantoea.1	3	6	0.311178
0	Pantoea.2	3	6	0.5625
0	Bacillus	3	6	1.07895
0	A_CTRL	3	6	0.785714
0	Rhizobium.2	4	6	0.59322
0	Roseomonas	4	6	0.886792
0	Novosphingobium.1	4	6	0.182251
0	Novosphingobium.2	4	6	0.892725
0	Raoultella.2	4	6	1.03614
0	Serratia	4	6	0.879859
0	Chryseobacterium.1	4	6	0.6
0	Chryseobacterium.2	4	6	0.612903
0	Pantoea.1	4	6	0.550323
0	Pantoea.2	4	6	1.13462
0	Bacillus	4	6	0.548673
0	A_CTRL	4	6	0.606557
1	Pseudomonas.3	1	6	0.897436
1	Pseudomonas.1	1	6	1.45455
1	Rahnella	1	6	1.03636
1	Raoultella.1	1	6	0.211155
1	Sphingobacterium	1	6	0.487395
1	Rhizobium.1	1	6	1.05808
1	Arthrobacter	1	6	0.714286
1	Citrobacter	1	6	1.32692
1	Pseudomonas.2	1	6	1.19565
1	Curtobacterium	1	6	0.30137
1	Microbacterium	1	6	0.526316
1	All	1	6	1.20423
1	Pseudomonas.3	2	6	0.962963
1	Pseudomonas.1	2	6	1.56944
1	Rahnella	2	6	1.68254
1	Raoultella.1	2	6	0.994915
1	Sphingobacterium	2	6	0.756757
1	Rhizobium.1	2	6	0.757426
1	Arthrobacter	2	6	0.827586
1	Citrobacter	2	6	1.19355
1	Pseudomonas.2	2	6	1.24074
1	Curtobacterium	2	6	0.308989
1	Microbacterium	2	6	0.82
1	All	2	6	0.623574
1	Pseudomonas.3	3	6	0.717949
1	Pseudomonas.1	3	6	1.01111
1	Rahnella	3	6	0.991379
1	Raoultella.1	3	6	27.7273
1	Sphingobacterium	3	6	0.783133
1	Rhizobium.1	3	6	0.896907
1	Arthrobacter	3	6	1.07143
1	Citrobacter	3	6	1.08621
1	Pseudomonas.2	3	6	0.947368
1	Curtobacterium	3	6	0.302326
1	Microbacterium	3	6	0.766667
1	All	3	6	3.11921
1	Pseudomonas.3	4	6	1.125
1	Pseudomonas.1	4	6	1.62745
1	Rahnella	4	6	0.779412
1	Raoultella.1	4	6	28.0426
1	Sphingobacterium	4	6	2.56897
1	Rhizobium.1	4	6	1.11538
1	Arthrobacter	4	6	1.06579
1	Citrobacter	4	6	2.35417
1	Pseudomonas.2	4	6	1.95238
1	Curtobacterium	4	6	0.428571
1	Microbacterium	4	6	1.09091
1	All	4	6	0.0554839
1	Rhizobium.2	1	6	0.666667
1	Roseomonas	1	6	1
1	Novosphingobium.1	1	6	0.839587
1	Novosphingobium.2	1	6	0.630034
1	Raoultella.2	1	6	0.62963
1	Serratia	1	6	0.837838
1	Chryseobacterium.1	1	6	0.933333
1	Chryseobacterium.2	1	6	1.06061
1	Pantoea.1	1	6	1.59783
1	Pantoea.2	1	6	0.787879
1	Bacillus	1	6	0.766667
1	A_CTRL	1	6	0.612245
1	Rhizobium.2	2	6	1.03846
1	Roseomonas	2	6	0.818182
1	Novosphingobium.1	2	6	0.242366
1	Novosphingobium.2	2	6	0.667358
1	Raoultella.2	2	6	1.71111
1	Serratia	2	6	0.930233
1	Chryseobacterium.1	2	6	0.839286
1	Chryseobacterium.2	2	6	1.54545
1	Pantoea.1	2	6	0.512438
1	Pantoea.2	2	6	0.861111
1	Bacillus	2	6	0.8
1	A_CTRL	2	6	0.914286
1	Rhizobium.2	3	6	5.24138
1	Roseomonas	3	6	1
1	Novosphingobium.1	3	6	0.750858
1	Novosphingobium.2	3	6	0.59267
1	Raoultella.2	3	6	4.57447
1	Serratia	3	6	0.952381
1	Chryseobacterium.1	3	6	1.26087
1	Chryseobacterium.2	3	6	0.818182
1	Pantoea.1	3	6	1.80357
1	Pantoea.2	3	6	1.13333
1	Bacillus	3	6	1.12245
1	A_CTRL	3	6	0.585366
1	Rhizobium.2	4	6	0.537037
1	Roseomonas	4	6	0.214286
1	Novosphingobium.1	4	6	0.911731
1	Novosphingobium.2	4	6	0.756177
1	Raoultella.2	4	6	1.12903
1	Serratia	4	6	0.931818
1	Chryseobacterium.1	4	6	0.734694
1	Chryseobacterium.2	4	6	0.833333
1	Pantoea.1	4	6	2.4898
1	Pantoea.2	4	6	0.608696
1	Bacillus	4	6	1.28889
1	A_CTRL	4	6	1.31818
2	Pseudomonas.3	1	6	0.352837
2	Pseudomonas.1	1	6	1.43333
2	Rahnella	1	6	1.22857
2	Raoultella.1	1	6	0.818828
2	Sphingobacterium	1	6	1.07719
2	Rhizobium.1	1	6	1.21284
2	Arthrobacter	1	6	1.5
2	Citrobacter	1	6	2.37931
2	Pseudomonas.2	1	6	1.60714
2	Curtobacterium	1	6	1.59649
2	Microbacterium	1	6	0.0710383
2	All	1	6	0.208556
2	Pseudomonas.3	2	6	0.040747
2	Pseudomonas.1	2	6	3.34375
2	Rahnella	2	6	2.37143
2	Raoultella.1	2	6	2.07167
2	Sphingobacterium	2	6	1.52672
2	Rhizobium.1	2	6	1.29845
2	Arthrobacter	2	6	1.30303
2	Citrobacter	2	6	1.76923
2	Pseudomonas.2	2	6	1.36
2	Curtobacterium	2	6	0.680851
2	Microbacterium	2	6	0.95
2	All	2	6	0.242124
2	Pseudomonas.3	3	6	0.0113636
2	Pseudomonas.1	3	6	0.8327
2	Rahnella	3	6	1.19643
2	Raoultella.1	3	6	0.38952
2	Sphingobacterium	3	6	2.04697
2	Rhizobium.1	3	6	1.54412
2	Arthrobacter	3	6	1.6
2	Citrobacter	3	6	1.6
2	Pseudomonas.2	3	6	2.05263
2	Curtobacterium	3	6	1.18182
2	Microbacterium	3	6	0.808511
2	All	3	6	1.79743
2	Pseudomonas.3	4	6	0.297454
2	Pseudomonas.1	4	6	4.25455
2	Rahnella	4	6	1.2
2	Raoultella.1	4	6	1.22554
2	Sphingobacterium	4	6	4.70159
2	Rhizobium.1	4	6	2.27217
2	Arthrobacter	4	6	0.981818
2	Citrobacter	4	6	3.48387
2	Pseudomonas.2	4	6	1.82143
2	Curtobacterium	4	6	0.251701
2	Microbacterium	4	6	0.5
2	All	4	6	4.88741
2	Rhizobium.2	1	6	6.55556
2	Roseomonas	1	6	0.769231
2	Novosphingobium.1	1	6	1.94156
2	Novosphingobium.2	1	6	1.89991
2	Raoultella.2	1	6	0.0835629
2	Serratia	1	6	1.16
2	Chryseobacterium.1	1	6	3.81818
2	Chryseobacterium.2	1	6	1.14286
2	Pantoea.1	1	6	2.2093
2	Pantoea.2	1	6	1
2	Bacillus	1	6	1.43478
2	A_CTRL	1	6	0.714286
2	Rhizobium.2	2	6	0.75
2	Roseomonas	2	6	1
2	Novosphingobium.1	2	6	0.25685
2	Novosphingobium.2	2	6	2.27093
2	Raoultella.2	2	6	0.100954
2	Serratia	2	6	0.709677
2	Chryseobacterium.1	2	6	5
2	Chryseobacterium.2	2	6	1.05556
2	Pantoea.1	2	6	1.175
2	Pantoea.2	2	6	1.83333
2	Bacillus	2	6	1.11538
2	A_CTRL	2	6	1.04762
2	Rhizobium.2	3	6	34.2143
2	Roseomonas	3	6	1.05263
2	Novosphingobium.1	3	6	2.08648
2	Novosphingobium.2	3	6	0.321594
2	Raoultella.2	3	6	0.460638
2	Serratia	3	6	1.05
2	Chryseobacterium.1	3	6	2.38462
[truncated: 593 more rows]

## Sheet: Fig.2RawData
Strain	Replicate	Community	Shannons	Gen.Size	Phylogeny	Abundance	Robustness	Maladaptation	Performance	Cellulose	Chitin	Xylose
Pseudomonas.3	1	1	1.8321	5.02284	0.200704	0.188036	-0.853065	0.0667217	0.304348	1	1.25	1
Pseudomonas.1	1	1	1.8321	10.8789	0.200475	0.188036	-0.853065	-0.541927	0.857143	1	1	1
Rahnella	1	1	1.8321	5.69094	0.0707098	0	-0.853065	-1.33364	0.883333	1.33333	1.33333	1
Raoultella.1	1	1	1.8321	6.0119	0.0141915	0	-0.853065	-0.32725	1.52381	0.75	1	0.75
Sphingobacterium	1	1	1.8321	6.53435	0.462982	0.000163181	-0.853065	-0.696946	1.70968	1	1	0.8
Rhizobium.1	1	1	1.8321	5.86455	0.311251	0.0015183	-0.853065	-0.317628	0.714286	2	1.8	1
Arthrobacter	1	1	1.8321	5.20233	0.340396	0.000796285	-0.853065	0.552795	1.66667	1	2	1
Citrobacter	1	1	1.8321	5.2953	0.0885132	0.00213121	-0.853065	0.184922	0.515152	1	0.8	1
Pseudomonas.2	1	1	1.8321	6.33469	0.195575	0.188036	-0.853065	-0.766262	1.17742	1	1.66667	1
Curtobacterium	1	1	1.8321	4.09751	0.315894	0.00171165	-0.853065	0.6996	0.137313	1.25	1.25	1
Microbacterium	1	1	1.8321	4.16348	0.329525	2.34899e-05	-0.853065	-0.279418	1.54545	0.666667	1	1.25
All	1	1	1.8321	5.9179	0.3288	0.274884	-0.853065	0	0.869565	1	0.75	0.75
Pseudomonas.3	2	1	1.8321	5.02284	0.200704	0.188036	-0.853065	0.0667217	0.277778	1	1.25	0.75
Pseudomonas.1	2	1	1.8321	10.8789	0.200475	0.188036	-0.853065	-0.541927	0.962963	1.33333	0.75	1
Rahnella	2	1	1.8321	5.69094	0.0707098	0	-0.853065	-1.33364	1.45238	1	1	0.75
Raoultella.1	2	1	1.8321	6.0119	0.0141915	0	-0.853065	-0.32725	0.854167	1	0.75	0.5
Sphingobacterium	2	1	1.8321	6.53435	0.462982	0.000163181	-0.853065	-0.696946	18.6154	1.25	0.8	1
Rhizobium.1	2	1	1.8321	5.86455	0.311251	0.0015183	-0.853065	-0.317628	0.417431	1.33333	0.833333	0.8
Arthrobacter	2	1	1.8321	5.20233	0.340396	0.000796285	-0.853065	0.552795	0.941176	1	2	1
Citrobacter	2	1	1.8321	5.2953	0.0885132	0.00213121	-0.853065	0.184922	0.493976	1	0.666667	1
Pseudomonas.2	2	1	1.8321	6.33469	0.195575	0.188036	-0.853065	-0.766262	1.18987	1.33333	1	1
Curtobacterium	2	1	1.8321	4.09751	0.315894	0.00171165	-0.853065	0.6996	0.217105	0.8	1	1
Microbacterium	2	1	1.8321	4.16348	0.329525	2.34899e-05	-0.853065	-0.279418	0.966667	0.571429	1	1
All	2	1	1.8321	5.9179	0.3288	0.274884	-0.853065	0	0.428571	1	1	0.75
Pseudomonas.3	3	1	1.8321	5.02284	0.200704	0.188036	-0.853065	0.0667217	0.342857	1.33333	1	1
Pseudomonas.1	3	1	1.8321	10.8789	0.200475	0.188036	-0.853065	-0.541927	0.927083	1.33333	1	1
Rahnella	3	1	1.8321	5.69094	0.0707098	0	-0.853065	-1.33364	11.4211	1.66667	1.33333	1
Raoultella.1	3	1	1.8321	6.0119	0.0141915	0	-0.853065	-0.32725	2.14286	1	1	0.5
Sphingobacterium	3	1	1.8321	6.53435	0.462982	0.000163181	-0.853065	-0.696946	1.15152	1.66667	1	1
Rhizobium.1	3	1	1.8321	5.86455	0.311251	0.0015183	-0.853065	-0.317628	0.871287	1.6	1.25	1
Arthrobacter	3	1	1.8321	5.20233	0.340396	0.000796285	-0.853065	0.552795	1.16	1.33333	2	1
Citrobacter	3	1	1.8321	5.2953	0.0885132	0.00213121	-0.853065	0.184922	0.755319	1	0.666667	1.25
Pseudomonas.2	3	1	1.8321	6.33469	0.195575	0.188036	-0.853065	-0.766262	0.787234	1.66667	1.25	0.8
Curtobacterium	3	1	1.8321	4.09751	0.315894	0.00171165	-0.853065	0.6996	0.166667	1.66667	1	1
Microbacterium	3	1	1.8321	4.16348	0.329525	2.34899e-05	-0.853065	-0.279418	0.681818	0.666667	1	0.75
All	3	1	1.8321	5.9179	0.3288	0.274884	-0.853065	0	0.54878	0.5	0.75	0.75
Pseudomonas.3	4	1	1.8321	5.02284	0.200704	0.188036	-0.853065	0.0667217	0.322835	1	0.75	1.33333
Pseudomonas.1	4	1	1.8321	10.8789	0.200475	0.188036	-0.853065	-0.541927	2.41667	1.33333	1	0.75
Rahnella	4	1	1.8321	5.69094	0.0707098	0	-0.853065	-1.33364	0.883333	1.33333	0.8	0.75
Raoultella.1	4	1	1.8321	6.0119	0.0141915	0	-0.853065	-0.32725	0.977778	1.33333	1	1
Sphingobacterium	4	1	1.8321	6.53435	0.462982	0.000163181	-0.853065	-0.696946	2.82609	1	1	1
Rhizobium.1	4	1	1.8321	5.86455	0.311251	0.0015183	-0.853065	-0.317628	0.616541	1.33333	1.2	1
Arthrobacter	4	1	1.8321	5.20233	0.340396	0.000796285	-0.853065	0.552795	1.26923	1.33333	4	1
Citrobacter	4	1	1.8321	5.2953	0.0885132	0.00213121	-0.853065	0.184922	0.831579	1.66667	0.8	1
Pseudomonas.2	4	1	1.8321	6.33469	0.195575	0.188036	-0.853065	-0.766262	1.45614	1	1	1
Curtobacterium	4	1	1.8321	4.09751	0.315894	0.00171165	-0.853065	0.6996	0.19759	1.66667	1	1
Microbacterium	4	1	1.8321	4.16348	0.329525	2.34899e-05	-0.853065	-0.279418	0.767442	0.571429	1	1
All	4	1	1.8321	5.9179	0.3288	0.274884	-0.853065	0	0.569892	0.428571	0.75	0.75
Rhizobium.2	1	1	1.8321	5.28651	0.320716	0.0015183	-0.853065	-1.07578	1.12	1.33333	1.33333	1
Roseomonas	1	1	1.8321	6.34899	0.299264	3.23248e-05	-0.853065	0.163055	21.4583	1.33333	1	1
Novosphingobium.1	1	1	1.8321	5.24502	0.29817	0.000909725	-0.853065	-0.630089	0.0267293	0.5	1	1.33333
Novosphingobium.2	1	1	1.8321	5.23656	0.296695	0.000909725	-0.853065	-0.911639	0.709842	2.22222	1	0.6
Raoultella.2	1	1	1.8321	5.65373	0.0001	0	-0.853065	-2.14821	0.653465	1	0.75	0.75
Serratia	1	1	1.8321	6.38494	0.171669	0.0289513	-0.853065	-0.43432	1.40278	1	1.25	1
Chryseobacterium.1	1	1	1.8321	5.30086	0.429757	0.000890421	-0.853065	0.832382	1.01887	1	2	1.25
Chryseobacterium.2	1	1	1.8321	4.61797	0.412665	0.000890421	-0.853065	1.25976	1.125	1.33333	0.666667	1
Pantoea.1	1	1	1.8321	4.70588	0.196282	0.049426	-0.853065	-1.54091	1.70192	1	1	1
Pantoea.2	1	1	1.8321	5.50922	0.193137	0.049426	-0.853065	-0.772125	1	1	0.8	1
Bacillus	1	1	1.8321	4.88234	0.352358	0.000293504	-0.853065	0.439972	1.08108	1.33333	1.25	1
A_CTRL	1	1	1.8321	0	0	0	-0.853065	0	0.878788	1	1	1
Rhizobium.2	2	1	1.8321	5.28651	0.320716	0.0015183	-0.853065	-1.07578	1.11111	1	1	1
Roseomonas	2	1	1.8321	6.34899	0.299264	3.23248e-05	-0.853065	0.163055	0.918919	1	0.75	0.75
Novosphingobium.1	2	1	1.8321	5.24502	0.29817	0.000909725	-0.853065	-0.630089	0.0315524	0.444444	1	0.75
Novosphingobium.2	2	1	1.8321	5.23656	0.296695	0.000909725	-0.853065	-0.911639	0.510191	1.55556	1	1
Raoultella.2	2	1	1.8321	5.65373	0.0001	0	-0.853065	-2.14821	0.546392	0.75	1	1
Serratia	2	1	1.8321	6.38494	0.171669	0.0289513	-0.853065	-0.43432	1.08	1.25	1.25	0.6
Chryseobacterium.1	2	1	1.8321	5.30086	0.429757	0.000890421	-0.853065	0.832382	0.862069	1.33333	2	1
Chryseobacterium.2	2	1	1.8321	4.61797	0.412665	0.000890421	-0.853065	1.25976	0.941176	1.33333	0.666667	1
Pantoea.1	2	1	1.8321	4.70588	0.196282	0.049426	-0.853065	-1.54091	1.19802	1	1	1
Pantoea.2	2	1	1.8321	5.50922	0.193137	0.049426	-0.853065	-0.772125	1.13043	1	1	1
Bacillus	2	1	1.8321	4.88234	0.352358	0.000293504	-0.853065	0.439972	1.24324	1	1	1.25
A_CTRL	2	1	1.8321	0	0	0	-0.853065	0	0.884615	1.33333	1	1
Rhizobium.2	3	1	1.8321	5.28651	0.320716	0.0015183	-0.853065	-1.07578	1.11429	1.33333	1	1
Roseomonas	3	1	1.8321	6.34899	0.299264	3.23248e-05	-0.853065	0.163055	1.52	1.33333	1	1
Novosphingobium.1	3	1	1.8321	5.24502	0.29817	0.000909725	-0.853065	-0.630089	0.83591	1.25	0.75	1
Novosphingobium.2	3	1	1.8321	5.23656	0.296695	0.000909725	-0.853065	-0.911639	0.705561	1.77778	1.25	1
Raoultella.2	3	1	1.8321	5.65373	0.0001	0	-0.853065	-2.14821	0.966825	1	0.75	0.75
Serratia	3	1	1.8321	6.38494	0.171669	0.0289513	-0.853065	-0.43432	0.78125	1.33333	0.8	1
Chryseobacterium.1	3	1	1.8321	5.30086	0.429757	0.000890421	-0.853065	0.832382	1.10938	1	2.5	1
Chryseobacterium.2	3	1	1.8321	4.61797	0.412665	0.000890421	-0.853065	1.25976	1	1.33333	0.8	1
Pantoea.1	3	1	1.8321	4.70588	0.196282	0.049426	-0.853065	-1.54091	2.20492	0.8	1.25	1
Pantoea.2	3	1	1.8321	5.50922	0.193137	0.049426	-0.853065	-0.772125	3.93103	1.33333	1	1
Bacillus	3	1	1.8321	4.88234	0.352358	0.000293504	-0.853065	0.439972	1.58824	0.8	1.25	0.8
A_CTRL	3	1	1.8321	0	0	0	-0.853065	0	0.684211	1.33333	1.25	1
Rhizobium.2	4	1	1.8321	5.28651	0.320716	0.0015183	-0.853065	-1.07578	1.40909	1	0.75	1.33333
Roseomonas	4	1	1.8321	6.34899	0.299264	3.23248e-05	-0.853065	0.163055	0.648649	1	1	1
Novosphingobium.1	4	1	1.8321	5.24502	0.29817	0.000909725	-0.853065	-0.630089	1.06834	2	1	1
Novosphingobium.2	4	1	1.8321	5.23656	0.296695	0.000909725	-0.853065	-0.911639	0.648939	1.7	1	1
Raoultella.2	4	1	1.8321	5.65373	0.0001	0	-0.853065	-2.14821	0.892593	1	1	0.75
Serratia	4	1	1.8321	6.38494	0.171669	0.0289513	-0.853065	-0.43432	1.26389	1	1	1
Chryseobacterium.1	4	1	1.8321	5.30086	0.429757	0.000890421	-0.853065	0.832382	1.09589	1.66667	1.33333	1
Chryseobacterium.2	4	1	1.8321	4.61797	0.412665	0.000890421	-0.853065	1.25976	1.3871	1	0.8	1
Pantoea.1	4	1	1.8321	4.70588	0.196282	0.049426	-0.853065	-1.54091	1.68	1	1	1
Pantoea.2	4	1	1.8321	5.50922	0.193137	0.049426	-0.853065	-0.772125	4.5	1	1.25	1.25
Bacillus	4	1	1.8321	4.88234	0.352358	0.000293504	-0.853065	0.439972	1.175	1.66667	1	1.25
A_CTRL	4	1	1.8321	0	0	0	-0.853065	0	1.36364	1.33333	1	1
Pseudomonas.3	1	1	1.8321	5.02284	0.200704	0.188036	-0.853065	0.0667217	0.30303	1.5	1	1.25
Pseudomonas.1	1	1	1.8321	10.8789	0.200475	0.188036	-0.853065	-0.541927	4.10417	0.8	1	0.8
Rahnella	1	1	1.8321	5.69094	0.0707098	0	-0.853065	-1.33364	1.06897	0.75	0.8	0.75
Raoultella.1	1	1	1.8321	6.0119	0.0141915	0	-0.853065	-0.32725	1.13043	1	1	1
Sphingobacterium	1	1	1.8321	6.53435	0.462982	0.000163181	-0.853065	-0.696946	1.08411	1.25	0.8	0.8
Rhizobium.1	1	1	1.8321	5.86455	0.311251	0.0015183	-0.853065	-0.317628	1.59429	1	1	1
Arthrobacter	1	1	1.8321	5.20233	0.340396	0.000796285	-0.853065	0.552795	0.771429	0.8	1	1
Citrobacter	1	1	1.8321	5.2953	0.0885132	0.00213121	-0.853065	0.184922	1.08333	0.75	0.8	0.5
Pseudomonas.2	1	1	1.8321	6.33469	0.195575	0.188036	-0.853065	-0.766262	1.94118	0.8	0.8	1
Curtobacterium	1	1	1.8321	4.09751	0.315894	0.00171165	-0.853065	0.6996	2.6833	1	0.8	1
Microbacterium	1	1	1.8321	4.16348	0.329525	2.34899e-05	-0.853065	-0.279418	0.255556	0.375	0.666667	0.6
All	1	1	1.8321	5.9179	0.3288	0.274884	-0.853065	0	0.0254188	1	1	1
Pseudomonas.3	2	1	1.8321	5.02284	0.200704	0.188036	-0.853065	0.0667217	0.470588	0.8	1	1.25
Pseudomonas.1	2	1	1.8321	10.8789	0.200475	0.188036	-0.853065	-0.541927	1.13542	0.8	0.8	1
Rahnella	2	1	1.8321	5.69094	0.0707098	0	-0.853065	-1.33364	1.46226	1.25	1	0.8
Raoultella.1	2	1	1.8321	6.0119	0.0141915	0	-0.853065	-0.32725	0.544407	0.75	1	0.75
Sphingobacterium	2	1	1.8321	6.53435	0.462982	0.000163181	-0.853065	-0.696946	6.26496	0.571429	1	0.8
Rhizobium.1	2	1	1.8321	5.86455	0.311251	0.0015183	-0.853065	-0.317628	1.61782	0.8	1.2	0.8
Arthrobacter	2	1	1.8321	5.20233	0.340396	0.000796285	-0.853065	0.552795	1.07895	1	1	0.8
Citrobacter	2	1	1.8321	5.2953	0.0885132	0.00213121	-0.853065	0.184922	0.921053	1	1	0.8
Pseudomonas.2	2	1	1.8321	6.33469	0.195575	0.188036	-0.853065	-0.766262	0.864865	1	1	1
Curtobacterium	2	1	1.8321	4.09751	0.315894	0.00171165	-0.853065	0.6996	0.952941	1.25	1	1
Microbacterium	2	1	1.8321	4.16348	0.329525	2.34899e-05	-0.853065	-0.279418	0.653846	0.545455	1	1
All	2	1	1.8321	5.9179	0.3288	0.274884	-0.853065	0	0.573529	0.75	1.33333	0.75
Pseudomonas.3	3	1	1.8321	5.02284	0.200704	0.188036	-0.853065	0.0667217	1.29167	1.25	0.666667	1
Pseudomonas.1	3	1	1.8321	10.8789	0.200475	0.188036	-0.853065	-0.541927	0.852459	0.8	1	1
Rahnella	3	1	1.8321	5.69094	0.0707098	0	-0.853065	-1.33364	5.17714	1.25	1	1
Raoultella.1	3	1	1.8321	6.0119	0.0141915	0	-0.853065	-0.32725	26.4516	1.33333	1.25	1.33333
Sphingobacterium	3	1	1.8321	6.53435	0.462982	0.000163181	-0.853065	-0.696946	1.64103	1	1	0.8
Rhizobium.1	3	1	1.8321	5.86455	0.311251	0.0015183	-0.853065	-0.317628	1.85697	1	1.2	1
Arthrobacter	3	1	1.8321	5.20233	0.340396	0.000796285	-0.853065	0.552795	3.24	0.8	0.8	0.8
Citrobacter	3	1	1.8321	5.2953	0.0885132	0.00213121	-0.853065	0.184922	1.39024	0.8	0.666667	1
Pseudomonas.2	3	1	1.8321	6.33469	0.195575	0.188036	-0.853065	-0.766262	0.861111	0.8	1	0.8
Curtobacterium	3	1	1.8321	4.09751	0.315894	0.00171165	-0.853065	0.6996	0.598802	1.25	1.2	1
Microbacterium	3	1	1.8321	4.16348	0.329525	2.34899e-05	-0.853065	-0.279418	0.254902	0.857143	0.833333	1
All	3	1	1.8321	5.9179	0.3288	0.274884	-0.853065	0	0.196721	1	0.75	1
Pseudomonas.3	4	1	1.8321	5.02284	0.200704	0.188036	-0.853065	0.0667217	0.947368	1	1.25	1
Pseudomonas.1	4	1	1.8321	10.8789	0.200475	0.188036	-0.853065	-0.541927	0.917808	1	1	0.6
Rahnella	4	1	1.8321	5.69094	0.0707098	0	-0.853065	-1.33364	1.06667	1	0.8	1
Raoultella.1	4	1	1.8321	6.0119	0.0141915	0	-0.853065	-0.32725	9.61435	1.33333	1.33333	1.33333
Sphingobacterium	4	1	1.8321	6.53435	0.462982	0.000163181	-0.853065	-0.696946	7.17188	0.8	0.8	0.8
Rhizobium.1	4	1	1.8321	5.86455	0.311251	0.0015183	-0.853065	-0.317628	3.95545	1.25	1.2	1.25
Arthrobacter	4	1	1.8321	5.20233	0.340396	0.000796285	-0.853065	0.552795	2.30769	1	1	1
Citrobacter	4	1	1.8321	5.2953	0.0885132	0.00213121	-0.853065	0.184922	0.473684	0.8	1	0.8
Pseudomonas.2	4	1	1.8321	6.33469	0.195575	0.188036	-0.853065	-0.766262	1.18519	1.25	1	1
Curtobacterium	4	1	1.8321	4.09751	0.315894	0.00171165	-0.853065	0.6996	0.575758	1.25	1	0.8
Microbacterium	4	1	1.8321	4.16348	0.329525	2.34899e-05	-0.853065	-0.279418	0.361111	0.333333	1	0.8
All	4	1	1.8321	5.9179	0.3288	0.274884	-0.853065	0	0.397436	1	0.75	1
Rhizobium.2	1	1	1.8321	5.28651	0.320716	0.0015183	-0.853065	-1.07578	0.75	1.33333	1.25	1
Roseomonas	1	1	1.8321	6.34899	0.299264	3.23248e-05	-0.853065	0.163055	25.6667	1	1	1
Novosphingobium.1	1	1	1.8321	5.24502	0.29817	0.000909725	-0.853065	-0.630089	0.174497	1.25	1	1.25
Novosphingobium.2	1	1	1.8321	5.23656	0.296695	0.000909725	-0.853065	-0.911639	1.50075	1	1	1
Raoultella.2	1	1	1.8321	5.65373	0.0001	0	-0.853065	-2.14821	0.305085	1	1	1
Serratia	1	1	1.8321	6.38494	0.171669	0.0289513	-0.853065	-0.43432	1.54545	1	1	1
Chryseobacterium.1	1	1	1.8321	5.30086	0.429757	0.000890421	-0.853065	0.832382	1.3913	1	1	1
Chryseobacterium.2	1	1	1.8321	4.61797	0.412665	0.000890421	-0.853065	1.25976	1.04762	1	1	0.8
Pantoea.1	1	1	1.8321	4.70588	0.196282	0.049426	-0.853065	-1.54091	0.993631	0.8	1	1.5
Pantoea.2	1	1	1.8321	5.50922	0.193137	0.049426	-0.853065	-0.772125	1.05263	0.8	1	1
Bacillus	1	1	1.8321	4.88234	0.352358	0.000293504	-0.853065	0.439972	0.833333	1	1	1.25
A_CTRL	1	1	1.8321	0	0	0	-0.853065	0	1.375	1.25	1	1.25
Rhizobium.2	2	1	1.8321	5.28651	0.320716	0.0015183	-0.853065	-1.07578	0.348837	1	1.2	0.8
Roseomonas	2	1	1.8321	6.34899	0.299264	3.23248e-05	-0.853065	0.163055	0.517241	1.25	1.2	0.8
Novosphingobium.1	2	1	1.8321	5.24502	0.29817	0.000909725	-0.853065	-0.630089	0.513595	1.25	1.25	1.25
Novosphingobium.2	2	1	1.8321	5.23656	0.296695	0.000909725	-0.853065	-0.911639	1.21559	1.25	1	0.8
Raoultella.2	2	1	1.8321	5.65373	0.0001	0	-0.853065	-2.14821	0.29697	1	0.75	1
Serratia	2	1	1.8321	6.38494	0.171669	0.0289513	-0.853065	-0.43432	0.823529	1	1	1.25
Chryseobacterium.1	2	1	1.8321	5.30086	0.429757	0.000890421	-0.853065	0.832382	1.71795	0.8	1	1
Chryseobacterium.2	2	1	1.8321	4.61797	0.412665	0.000890421	-0.853065	1.25976	0.454545	1	1	1
Pantoea.1	2	1	1.8321	4.70588	0.196282	0.049426	-0.853065	-1.54091	0.962963	0.8	1	1
Pantoea.2	2	1	1.8321	5.50922	0.193137	0.049426	-0.853065	-0.772125	0.702703	1	0.833333	0.8
Bacillus	2	1	1.8321	4.88234	0.352358	0.000293504	-0.853065	0.439972	0.469136	1	1	1
A_CTRL	2	1	1.8321	0	0	0	-0.853065	0	0.342105	1.25	1	1
Rhizobium.2	3	1	1.8321	5.28651	0.320716	0.0015183	-0.853065	-1.07578	0.529412	1	1	1.25
Roseomonas	3	1	1.8321	6.34899	0.299264	3.23248e-05	-0.853065	0.163055	0.913043	1	1	1.25
Novosphingobium.1	3	1	1.8321	5.24502	0.29817	0.000909725	-0.853065	-0.630089	1.5802	1	1.25	1
Novosphingobium.2	3	1	1.8321	5.23656	0.296695	0.000909725	-0.853065	-0.911639	1.13518	1.25	1	1.25
Raoultella.2	3	1	1.8321	5.65373	0.0001	0	-0.853065	-2.14821	1.19608	0.75	1	1
Serratia	3	1	1.8321	6.38494	0.171669	0.0289513	-0.853065	-0.43432	1.08889	0.833333	1	0.8
Chryseobacterium.1	3	1	1.8321	5.30086	0.429757	0.000890421	-0.853065	0.832382	2.26667	0.8	1	1
Chryseobacterium.2	3	1	1.8321	4.61797	0.412665	0.000890421	-0.853065	1.25976	1.14815	0.8	1.25	1.25
Pantoea.1	3	1	1.8321	4.70588	0.196282	0.049426	-0.853065	-1.54091	0.223602	1	0.8	1
Pantoea.2	3	1	1.8321	5.50922	0.193137	0.049426	-0.853065	-0.772125	2.14815	1	1	1
Bacillus	3	1	1.8321	4.88234	0.352358	0.000293504	-0.853065	0.439972	1.27536	1	1	1
A_CTRL	3	1	1.8321	0	0	0	-0.853065	0	0.414634	1	1.2	1.25
Rhizobium.2	4	1	1.8321	5.28651	0.320716	0.0015183	-0.853065	-1.07578	0.5625	1.25	1	1.25
Roseomonas	4	1	1.8321	6.34899	0.299264	3.23248e-05	-0.853065	0.163055	1.56522	1.25	1	1.25
Novosphingobium.1	4	1	1.8321	5.24502	0.29817	0.000909725	-0.853065	-0.630089	2.41193	1	1.25	1
Novosphingobium.2	4	1	1.8321	5.23656	0.296695	0.000909725	-0.853065	-0.911639	0.868335	1.25	1	1
Raoultella.2	4	1	1.8321	5.65373	0.0001	0	-0.853065	-2.14821	0.830189	1.5	1.33333	1.33333
Serratia	4	1	1.8321	6.38494	0.171669	0.0289513	-0.853065	-0.43432	1	0.8	1.2	1
Chryseobacterium.1	4	1	1.8321	5.30086	0.429757	0.000890421	-0.853065	0.832382	11.8529	1.25	1	1.25
Chryseobacterium.2	4	1	1.8321	4.61797	0.412665	0.000890421	-0.853065	1.25976	1.33333	1.25	1	0.8
Pantoea.1	4	1	1.8321	4.70588	0.196282	0.049426	-0.853065	-1.54091	1.15432	0.8	1	1.25
Pantoea.2	4	1	1.8321	5.50922	0.193137	0.049426	-0.853065	-0.772125	2.54054	0.8	1	1
Bacillus	4	1	1.8321	4.88234	0.352358	0.000293504	-0.853065	0.439972	0.84507	1.5	0.833333	1
A_CTRL	4	1	1.8321	0	0	0	-0.853065	0	1	1.25	1.2	1.33333
Pseudomonas.3	1	1	1.8321	5.02284	0.200704	0.188036	-0.853065	0.0667217	0.114286	1.5	1.33333	1
Pseudomonas.1	1	1	1.8321	10.8789	0.200475	0.188036	-0.853065	-0.541927	4.21739	1.33333	1	1.33333
Rahnella	1	1	1.8321	5.69094	0.0707098	0	-0.853065	-1.33364	4.03774	1	1	1.33333
Raoultella.1	1	1	1.8321	6.0119	0.0141915	0	-0.853065	-0.32725	0.831885	1	1	1
Sphingobacterium	1	1	1.8321	6.53435	0.462982	0.000163181	-0.853065	-0.696946	0.3149	1	1	1
Rhizobium.1	1	1	1.8321	5.86455	0.311251	0.0015183	-0.853065	-0.317628	0.444444	0.8	1	1
Arthrobacter	1	1	1.8321	5.20233	0.340396	0.000796285	-0.853065	0.552795	1.52174	0.75	0.75	0.75
Citrobacter	1	1	1.8321	5.2953	0.0885132	0.00213121	-0.853065	0.184922	0.964912	1	1	0.8
Pseudomonas.2	1	1	1.8321	6.33469	0.195575	0.188036	-0.853065	-0.766262	0.873016	1	1	1
Curtobacterium	1	1	1.8321	4.09751	0.315894	0.00171165	-0.853065	0.6996	0.0653358	1	1	1
Microbacterium	1	1	1.8321	4.16348	0.329525	2.34899e-05	-0.853065	-0.279418	0.47541	1	1.25	1
All	1	1	1.8321	5.9179	0.3288	0.274884	-0.853065	0	0.293814	1.66667	1	1
Pseudomonas.3	2	1	1.8321	5.02284	0.200704	0.188036	-0.853065	0.0667217	0.316327	0.5	0.5	0.5
Pseudomonas.1	2	1	1.8321	10.8789	0.200475	0.188036	-0.853065	-0.541927	6.61682	4	2	2
Rahnella	2	1	1.8321	5.69094	0.0707098	0	-0.853065	-1.33364	1.88235	1.33333	1.33333	1
Raoultella.1	2	1	1.8321	6.0119	0.0141915	0	-0.853065	-0.32725	0.698175	0.75	1	1
Sphingobacterium	2	1	1.8321	6.53435	0.462982	0.000163181	-0.853065	-0.696946	18.9524	1.33333	1.25	1
Rhizobium.1	2	1	1.8321	5.86455	0.311251	0.0015183	-0.853065	-0.317628	1.04327	1.33333	1	1
Arthrobacter	2	1	1.8321	5.20233	0.340396	0.000796285	-0.853065	0.552795	0.717949	1.33333	1	1
Citrobacter	2	1	1.8321	5.2953	0.0885132	0.00213121	-0.853065	0.184922	0.636364	1	0.571429	1
Pseudomonas.2	2	1	1.8321	6.33469	0.195575	0.188036	-0.853065	-0.766262	0.948718	1	1.25	1
Curtobacterium	2	1	1.8321	4.09751	0.315894	0.00171165	-0.853065	0.6996	1.39583	1	1	1
Microbacterium	2	1	1.8321	4.16348	0.329525	2.34899e-05	-0.853065	-0.279418	0.25	0.833333	1	1
All	2	1	1.8321	5.9179	0.3288	0.274884	-0.853065	0	0.190207	1.33333	1	1
Pseudomonas.3	3	1	1.8321	5.02284	0.200704	0.188036	-0.853065	0.0667217	0.202128	1	1.25	1.25
Pseudomonas.1	3	1	1.8321	10.8789	0.200475	0.188036	-0.853065	-0.541927	3.46111	1	1	0.5
Rahnella	3	1	1.8321	5.69094	0.0707098	0	-0.853065	-1.33364	5.28736	1.33333	1	1
Raoultella.1	3	1	1.8321	6.0119	0.0141915	0	-0.853065	-0.32725	0.736185	1	1	1
Sphingobacterium	3	1	1.8321	6.53435	0.462982	0.000163181	-0.853065	-0.696946	0.235294	1	1	1
Rhizobium.1	3	1	1.8321	5.86455	0.311251	0.0015183	-0.853065	-0.317628	2.37755	1.33333	1	1
Arthrobacter	3	1	1.8321	5.20233	0.340396	0.000796285	-0.853065	0.552795	1.23913	1.33333	0.8	1
Citrobacter	3	1	1.8321	5.2953	0.0885132	0.00213121	-0.853065	0.184922	0.9	1.33333	1	1
Pseudomonas.2	3	1	1.8321	6.33469	0.195575	0.188036	-0.853065	-0.766262	1.92105	1.33333	1	1
Curtobacterium	3	1	1.8321	4.09751	0.315894	0.00171165	-0.853065	0.6996	1	1	1	1
Microbacterium	3	1	1.8321	4.16348	0.329525	2.34899e-05	-0.853065	-0.279418	0.779412	1.5	1	1
All	3	1	1.8321	5.9179	0.3288	0.274884	-0.853065	0	0.530339	1	1	1
Pseudomonas.3	4	1	1.8321	5.02284	0.200704	0.188036	-0.853065	0.0667217	0.614286	1	1.25	1
Pseudomonas.1	4	1	1.8321	10.8789	0.200475	0.188036	-0.853065	-0.541927	33.2667	1	1	1
Rahnella	4	1	1.8321	5.69094	0.0707098	0	-0.853065	-1.33364	5.73649	0.75	0.6	0.8
Raoultella.1	4	1	1.8321	6.0119	0.0141915	0	-0.853065	-0.32725	0.473249	0.75	0.8	0.8
Sphingobacterium	4	1	1.8321	6.53435	0.462982	0.000163181	-0.853065	-0.696946	0.516534	1	1.25	0.8
Rhizobium.1	4	1	1.8321	5.86455	0.311251	0.0015183	-0.853065	-0.317628	2.05621	1	1	0.8
Arthrobacter	4	1	1.8321	5.20233	0.340396	0.000796285	-0.853065	0.552795	1.32075	0.666667	0.666667	0.75
Citrobacter	4	1	1.8321	5.2953	0.0885132	0.00213121	-0.853065	0.184922	0.857143	1.33333	1	1
Pseudomonas.2	4	1	1.8321	6.33469	0.195575	0.188036	-0.853065	-0.766262	0.833333	1.33333	1	1
Curtobacterium	4	1	1.8321	4.09751	0.315894	0.00171165	-0.853065	0.6996	1.09783	1.33333	1	1.25
Microbacterium	4	1	1.8321	4.16348	0.329525	2.34899e-05	-0.853065	-0.279418	0.666667	0.444444	1.25	1.25
All	4	1	1.8321	5.9179	0.3288	0.274884	-0.853065	0	2.24112	2	1.33333	2
Rhizobium.2	1	1	1.8321	5.28651	0.320716	0.0015183	-0.853065	-1.07578	1.125	1	1	1
Roseomonas	1	1	1.8321	6.34899	0.299264	3.23248e-05	-0.853065	0.163055	9.72	1.33333	0.8	1
Novosphingobium.1	1	1	1.8321	5.24502	0.29817	0.000909725	-0.853065	-0.630089	0.819277	1.25	1.25	1
Novosphingobium.2	1	1	1.8321	5.23656	0.296695	0.000909725	-0.853065	-0.911639	0.0479362	1	0.8	0.8
Raoultella.2	1	1	1.8321	5.65373	0.0001	0	-0.853065	-2.14821	0.24185	1	1.33333	1
Serratia	1	1	1.8321	6.38494	0.171669	0.0289513	-0.853065	-0.43432	0.0965112	1	1.25	1
Chryseobacterium.1	1	1	1.8321	5.30086	0.429757	0.000890421	-0.853065	0.832382	0.252125	1.33333	1.25	1
Chryseobacterium.2	1	1	1.8321	4.61797	0.412665	0.000890421	-0.853065	1.25976	0.255474	1.25	1	1
Pantoea.1	1	1	1.8321	4.70588	0.196282	0.049426	-0.853065	-1.54091	0.736842	0.75	1	1
Pantoea.2	1	1	1.8321	5.50922	0.193137	0.049426	-0.853065	-0.772125	0.884615	1.25	1	1
Bacillus	1	1	1.8321	4.88234	0.352358	0.000293504	-0.853065	0.439972	1.69014	0.8	0.8	0.8
A_CTRL	1	1	1.8321	0	0	0	-0.853065	0	1.04762	0.75	1	1
Rhizobium.2	2	1	1.8321	5.28651	0.320716	0.0015183	-0.853065	-1.07578	1.15	0.5	0.6	0.5
Roseomonas	2	1	1.8321	6.34899	0.299264	3.23248e-05	-0.853065	0.163055	1.21739	1	1	1
Novosphingobium.1	2	1	1.8321	5.24502	0.29817	0.000909725	-0.853065	-0.630089	0.483051	1.33333	1	1
Novosphingobium.2	2	1	1.8321	5.23656	0.296695	0.000909725	-0.853065	-0.911639	0.024305	1	0.8	0.8
Raoultella.2	2	1	1.8321	5.65373	0.0001	0	-0.853065	-2.14821	0.15696	1.33333	1	1.33333
Serratia	2	1	1.8321	6.38494	0.171669	0.0289513	-0.853065	-0.43432	0.214689	1	1	1
Chryseobacterium.1	2	1	1.8321	5.30086	0.429757	0.000890421	-0.853065	0.832382	0.75	1.66667	1	1
Chryseobacterium.2	2	1	1.8321	4.61797	0.412665	0.000890421	-0.853065	1.25976	1.47619	1	1	1
Pantoea.1	2	1	1.8321	4.70588	0.196282	0.049426	-0.853065	-1.54091	0.863636	1	1	1
Pantoea.2	2	1	1.8321	5.50922	0.193137	0.049426	-0.853065	-0.772125	1.03846	1.66667	1	1
Bacillus	2	1	1.8321	4.88234	0.352358	0.000293504	-0.853065	0.439972	0.285714	1	1	0.8
A_CTRL	2	1	1.8321	0	0	0	-0.853065	0	1	1	1	1
Rhizobium.2	3	1	1.8321	5.28651	0.320716	0.0015183	-0.853065	-1.07578	0.888889	0.666667	0.75	0.5
Roseomonas	3	1	1.8321	6.34899	0.299264	3.23248e-05	-0.853065	0.163055	1.08333	1.33333	1	1.33333
Novosphingobium.1	3	1	1.8321	5.24502	0.29817	0.000909725	-0.853065	-0.630089	1.14745	1.33333	1	0.8
Novosphingobium.2	3	1	1.8321	5.23656	0.296695	0.000909725	-0.853065	-0.911639	0.0342757	1	0.8	0.8
Raoultella.2	3	1	1.8321	5.65373	0.0001	0	-0.853065	-2.14821	0.233173	1.33333	1.33333	1
Serratia	3	1	1.8321	6.38494	0.171669	0.0289513	-0.853065	-0.43432	0.422535	1	1	0.8
Chryseobacterium.1	3	1	1.8321	5.30086	0.429757	0.000890421	-0.853065	0.832382	10.8205	0.75	0.75	0.75
Chryseobacterium.2	3	1	1.8321	4.61797	0.412665	0.000890421	-0.853065	1.25976	1.6	1	1	1
Pantoea.1	3	1	1.8321	4.70588	0.196282	0.049426	-0.853065	-1.54091	0.357692	1.25	1	1
Pantoea.2	3	1	1.8321	5.50922	0.193137	0.049426	-0.853065	-0.772125	3	1	1	1
Bacillus	3	1	1.8321	4.88234	0.352358	0.000293504	-0.853065	0.439972	0.833333	1.33333	1	1
A_CTRL	3	1	1.8321	0	0	0	-0.853065	0	1	2	2	2
Rhizobium.2	4	1	1.8321	5.28651	0.320716	0.0015183	-0.853065	-1.07578	0.11875	1	1.66667	1.33333
Roseomonas	4	1	1.8321	6.34899	0.299264	3.23248e-05	-0.853065	0.163055	1.5625	1.33333	1	1.33333
Novosphingobium.1	4	1	1.8321	5.24502	0.29817	0.000909725	-0.853065	-0.630089	1.3327	4	2	2
Novosphingobium.2	4	1	1.8321	5.23656	0.296695	0.000909725	-0.853065	-0.911639	10.2023	1.33333	2	2
Raoultella.2	4	1	1.8321	5.65373	0.0001	0	-0.853065	-2.14821	0.122736	1.33333	1	1.33333
Serratia	4	1	1.8321	6.38494	0.171669	0.0289513	-0.853065	-0.43432	1.64516	1	1	0.8
Chryseobacterium.1	4	1	1.8321	5.30086	0.429757	0.000890421	-0.853065	0.832382	11.1111	1.33333	1	1
Chryseobacterium.2	4	1	1.8321	4.61797	0.412665	0.000890421	-0.853065	1.25976	0.916667	2	1.33333	2
Pantoea.1	4	1	1.8321	4.70588	0.196282	0.049426	-0.853065	-1.54091	1.5678	1	0.571429	1
Pantoea.2	4	1	1.8321	5.50922	0.193137	0.049426	-0.853065	-0.772125	2.75	1.33333	1	0.8
Bacillus	4	1	1.8321	4.88234	0.352358	0.000293504	-0.853065	0.439972	0.585	2	2	2
A_CTRL	4	1	1.8321	0	0	0	-0.853065	0	0.558824	1.33333	1.33333	1.33333
Pseudomonas.3	1	2	1.649	5.02284	0.200704	0.188036	-0.124939	0.0667217	1.22581	1	1.125	1.07143
Pseudomonas.1	1	2	1.649	10.8789	0.200475	0.188036	-0.124939	-0.541927	0.904762	1.14286	1.11111	1
Rahnella	1	2	1.649	5.69094	0.0707098	0	-0.124939	-1.33364	0.191176	1	0.888889	1.06667
Raoultella.1	1	2	1.649	6.0119	0.0141915	0	-0.124939	-0.32725	0.75	1.22222	1	1.06667
Sphingobacterium	1	2	1.649	6.53435	0.462982	0.000163181	-0.124939	-0.696946	1.06452	2.48214	1.53846	1.17647
Rhizobium.1	1	2	1.649	5.86455	0.311251	0.0015183	-0.124939	-0.317628	1.03125	1.95349	1.33333	1.2381
Arthrobacter	1	2	1.649	5.20233	0.340396	0.000796285	-0.124939	0.552795	1.6	1.14286	1	1
Citrobacter	1	2	1.649	5.2953	0.0885132	0.00213121	-0.124939	0.184922	0.694444	1.14286	0.888889	1
Pseudomonas.2	1	2	1.649	6.33469	0.195575	0.188036	-0.124939	-0.766262	0.474684	1	0.888889	1
Curtobacterium	1	2	1.649	4.09751	0.315894	0.00171165	-0.124939	0.6996	0.610048	1.4	1.11111	1
Microbacterium	1	2	1.649	4.16348	0.329525	2.34899e-05	-0.124939	-0.279418	1.27027	1.61538	0.888889	1.07143
All	1	2	1.649	5.9179	0.3288	0.274884	-0.124939	0	0.179612	1.8	1.125	1.14286
Pseudomonas.3	2	2	1.649	5.02284	0.200704	0.188036	-0.124939	0.0667217	0.307692	1.14286	1.125	1
Pseudomonas.1	2	2	1.649	10.8789	0.200475	0.188036	-0.124939	-0.541927	0.481928	1.14286	1	1
Rahnella	2	2	1.649	5.69094	0.0707098	0	-0.124939	-1.33364	0.238095	1.14286	1.125	1.07143
Raoultella.1	2	2	1.649	6.0119	0.0141915	0	-0.124939	-0.32725	0.194444	0.533333	0.8	0.823529
Sphingobacterium	2	2	1.649	6.53435	0.462982	0.000163181	-0.124939	-0.696946	0.530612	2.25455	1.38462	1.25
Rhizobium.1	2	2	1.649	5.86455	0.311251	0.0015183	-0.124939	-0.317628	0.857143	1.57143	1.25	1.21053
Arthrobacter	2	2	1.649	5.20233	0.340396	0.000796285	-0.124939	0.552795	0.625	1	1	1
Citrobacter	2	2	1.649	5.2953	0.0885132	0.00213121	-0.124939	0.184922	1.09524	1	0.818182	1
Pseudomonas.2	2	2	1.649	6.33469	0.195575	0.188036	-0.124939	-0.766262	0.713043	1	1	0.875
Curtobacterium	2	2	1.649	4.09751	0.315894	0.00171165	-0.124939	0.6996	0.172414	0.923077	1	0.9375
Microbacterium	2	2	1.649	4.16348	0.329525	2.34899e-05	-0.124939	-0.279418	1.47619	0.461538	1.25	1.0625
All	2	2	1.649	5.9179	0.3288	0.274884	-0.124939	0	1.10359	1.15789	0.9	1.06667
Pseudomonas.3	3	2	1.649	5.02284	0.200704	0.188036	-0.124939	0.0667217	0.327103	1.14286	0.888889	1
Pseudomonas.1	3	2	1.649	10.8789	0.200475	0.188036	-0.124939	-0.541927	0.755556	1	1.125	0.933333
Rahnella	3	2	1.649	5.69094	0.0707098	0	-0.124939	-1.33364	0.453608	1.14286	1	1.07143
Raoultella.1	3	2	1.649	6.0119	0.0141915	0	-0.124939	-0.32725	0.875	0.875	1	1.07143
Sphingobacterium	3	2	1.649	6.53435	0.462982	0.000163181	-0.124939	-0.696946	0.578125	1.94915	1.30769	1.1875
Rhizobium.1	3	2	1.649	5.86455	0.311251	0.0015183	-0.124939	-0.317628	1.46875	1.44	1.36364	1.21053
Arthrobacter	3	2	1.649	5.20233	0.340396	0.000796285	-0.124939	0.552795	0.428571	1.14286	1.125	1.07143
Citrobacter	3	2	1.649	5.2953	0.0885132	0.00213121	-0.124939	0.184922	0.925	1.14286	1.125	1
Pseudomonas.2	3	2	1.649	6.33469	0.195575	0.188036	-0.124939	-0.766262	1.12022	1.14286	1	1.07143
Curtobacterium	3	2	1.649	4.09751	0.315894	0.00171165	-0.124939	0.6996	0.553345	1.28571	1	1
Microbacterium	3	2	1.649	4.16348	0.329525	2.34899e-05	-0.124939	-0.279418	0.775	1.92857	0.888889	1.07143
All	3	2	1.649	5.9179	0.3288	0.274884	-0.124939	0	0.238636	1.375	1.125	1.14286
Pseudomonas.3	4	2	1.649	5.02284	0.200704	0.188036	-0.124939	0.0667217	0.474747	1	1.125	0.933333
Pseudomonas.1	4	2	1.649	10.8789	0.200475	0.188036	-0.124939	-0.541927	0.529412	1.125	1.125	1
Rahnella	4	2	1.649	5.69094	0.0707098	0	-0.124939	-1.33364	0.325581	1	1	1
Raoultella.1	4	2	1.649	6.0119	0.0141915	0	-0.124939	-0.32725	1.79412	1.14286	0.888889	1
Sphingobacterium	4	2	1.649	6.53435	0.462982	0.000163181	-0.124939	-0.696946	1.1	2.12963	1.66667	1.1875
Rhizobium.1	4	2	1.649	5.86455	0.311251	0.0015183	-0.124939	-0.317628	1.85714	1.64583	1.16667	1.21053
Arthrobacter	4	2	1.649	5.20233	0.340396	0.000796285	-0.124939	0.552795	1	1	1	0.933333
Citrobacter	4	2	1.649	5.2953	0.0885132	0.00213121	-0.124939	0.184922	1.05714	1	0.888889	0.933333
Pseudomonas.2	4	2	1.649	6.33469	0.195575	0.188036	-0.124939	-0.766262	1.05085	1	0.888889	1
Curtobacterium	4	2	1.649	4.09751	0.315894	0.00171165	-0.124939	0.6996	1.2809	1.53333	1.125	1
Microbacterium	4	2	1.649	4.16348	0.329525	2.34899e-05	-0.124939	-0.279418	0.511905	1.88889	1	1
All	4	2	1.649	5.9179	0.3288	0.274884	-0.124939	0	5.225	1.3125	1	0.875
Rhizobium.2	1	2	1.649	5.28651	0.320716	0.0015183	-0.124939	-1.07578	1.15152	1.14286	1	1.07143
Roseomonas	1	2	1.649	6.34899	0.299264	3.23248e-05	-0.124939	0.163055	0.814815	1	1.25	1.14286
Novosphingobium.1	1	2	1.649	5.24502	0.29817	0.000909725	-0.124939	-0.630089	1.37084	0.84507	1	0.944444
Novosphingobium.2	1	2	1.649	5.23656	0.296695	0.000909725	-0.124939	-0.911639	0.726154	1.14458	1.125	1.05556
Raoultella.2	1	2	1.649	5.65373	0.0001	0	-0.124939	-2.14821	0.589286	1.5	1.125	1
Serratia	1	2	1.649	6.38494	0.171669	0.0289513	-0.124939	-0.43432	1.52846	3.57143	1.25	1.06667
Chryseobacterium.1	1	2	1.649	5.30086	0.429757	0.000890421	-0.124939	0.832382	0.818182	1.14286	0.818182	1.07143
Chryseobacterium.2	1	2	1.649	4.61797	0.412665	0.000890421	-0.124939	1.25976	0.8	1	1	1
Pantoea.1	1	2	1.649	4.70588	0.196282	0.049426	-0.124939	-1.54091	0.755319	1	1	1
Pantoea.2	1	2	1.649	5.50922	0.193137	0.049426	-0.124939	-0.772125	1	0.857143	1	1
Bacillus	1	2	1.649	4.88234	0.352358	0.000293504	-0.124939	0.439972	0.848485	1	1.125	1
A_CTRL	1	2	1.649	0	0	0	-0.124939	0	0.652174	1.14286	1.125	1
Rhizobium.2	2	2	1.649	5.28651	0.320716	0.0015183	-0.124939	-1.07578	0.5625	1.14286	1	0.866667
Roseomonas	2	2	1.649	6.34899	0.299264	3.23248e-05	-0.124939	0.163055	0.965517	1	1	1
Novosphingobium.1	2	2	1.649	5.24502	0.29817	0.000909725	-0.124939	-0.630089	1.12488	1.25301	0.888889	1.05556
Novosphingobium.2	2	2	1.649	5.23656	0.296695	0.000909725	-0.124939	-0.911639	0.955902	1.54321	1	1.05556
Raoultella.2	2	2	1.649	5.65373	0.0001	0	-0.124939	-2.14821	0.702128	1.14286	1	0.933333
Serratia	2	2	1.649	6.38494	0.171669	0.0289513	-0.124939	-0.43432	1.32075	1	1.125	1
Chryseobacterium.1	2	2	1.649	5.30086	0.429757	0.000890421	-0.124939	0.832382	0.615385	1.14286	1.125	0.866667
Chryseobacterium.2	2	2	1.649	4.61797	0.412665	0.000890421	-0.124939	1.25976	1.55	1	0.888889	0.928571
Pantoea.1	2	2	1.649	4.70588	0.196282	0.049426	-0.124939	-1.54091	0.886076	1	1	0.866667
Pantoea.2	2	2	1.649	5.50922	0.193137	0.049426	-0.124939	-0.772125	0.678571	1	1.25	0.928571
Bacillus	2	2	1.649	4.88234	0.352358	0.000293504	-0.124939	0.439972	1.91304	1	1	0.866667
A_CTRL	2	2	1.649	0	0	0	-0.124939	0	1	1	1	1
Rhizobium.2	3	2	1.649	5.28651	0.320716	0.0015183	-0.124939	-1.07578	0.758621	1	0.888889	1.06667
Roseomonas	3	2	1.649	6.34899	0.299264	3.23248e-05	-0.124939	0.163055	1.3913	1	1	1
Novosphingobium.1	3	2	1.649	5.24502	0.29817	0.000909725	-0.124939	-0.630089	1.0426	1.11111	1.125	1
Novosphingobium.2	3	2	1.649	5.23656	0.296695	0.000909725	-0.124939	-0.911639	1.49238	1.12088	1.125	1.05263
Raoultella.2	3	2	1.649	5.65373	0.0001	0	-0.124939	-2.14821	1.04878	1.125	1.125	1.07143
Serratia	3	2	1.649	6.38494	0.171669	0.0289513	-0.124939	-0.43432	1.1791	1	1	1
Chryseobacterium.1	3	2	1.649	5.30086	0.429757	0.000890421	-0.124939	0.832382	0.690476	1	1.125	1.14286
Chryseobacterium.2	3	2	1.649	4.61797	0.412665	0.000890421	-0.124939	1.25976	0.681818	1	0.888889	1.07143
Pantoea.1	3	2	1.649	4.70588	0.196282	0.049426	-0.124939	-1.54091	0.813333	1	1.11111	1
Pantoea.2	3	2	1.649	5.50922	0.193137	0.049426	-0.124939	-0.772125	0.95	1	1.125	1.07143
Bacillus	3	2	1.649	4.88234	0.352358	0.000293504	-0.124939	0.439972	1.76923	1.14286	1.125	1.07143
A_CTRL	3	2	1.649	0	0	0	-0.124939	0	1.10526	1	1	0.9375
Rhizobium.2	4	2	1.649	5.28651	0.320716	0.0015183	-0.124939	-1.07578	0.8	0.5	1	1
Roseomonas	4	2	1.649	6.34899	0.299264	3.23248e-05	-0.124939	0.163055	0.666667	1	1	1
Novosphingobium.1	4	2	1.649	5.24502	0.29817	0.000909725	-0.124939	-0.630089	1.00316	1.5493	1	1.05882
Novosphingobium.2	4	2	1.649	5.23656	0.296695	0.000909725	-0.124939	-0.911639	1.53388	1.125	0.9	0.947368
Raoultella.2	4	2	1.649	5.65373	0.0001	0	-0.124939	-2.14821	0.8125	2.125	1	1
Serratia	4	2	1.649	6.38494	0.171669	0.0289513	-0.124939	-0.43432	1.20755	1.28571	1.125	0.933333
Chryseobacterium.1	4	2	1.649	5.30086	0.429757	0.000890421	-0.124939	0.832382	0.783784	1.14286	1	0.933333
Chryseobacterium.2	4	2	1.649	4.61797	0.412665	0.000890421	-0.124939	1.25976	1.44444	1.14286	1.125	1
Pantoea.1	4	2	1.649	4.70588	0.196282	0.049426	-0.124939	-1.54091	1.01449	1	1	0.933333
Pantoea.2	4	2	1.649	5.50922	0.193137	0.049426	-0.124939	-0.772125	0.88	1.14286	1	1
Bacillus	4	2	1.649	4.88234	0.352358	0.000293504	-0.124939	0.439972	0.925926	1	1	0.933333
A_CTRL	4	2	1.649	0	0	0	-0.124939	0	0.652174	1	1	1
Pseudomonas.3	1	2	1.649	5.02284	0.200704	0.188036	-0.124939	0.0667217	0.916667	0.8	1	1
Pseudomonas.1	1	2	1.649	10.8789	0.200475	0.188036	-0.124939	-0.541927	3.04478	0.8	1	1
Rahnella	1	2	1.649	5.69094	0.0707098	0	-0.124939	-1.33364	1.35714	0.8	1	1
Raoultella.1	1	2	1.649	6.0119	0.0141915	0	-0.124939	-0.32725	0.0192616	0.363636	1	1
Sphingobacterium	1	2	1.649	6.53435	0.462982	0.000163181	-0.124939	-0.696946	0.494208	0.8	1	1
Rhizobium.1	1	2	1.649	5.86455	0.311251	0.0015183	-0.124939	-0.317628	1.27874	1.625	1	1.16667
Arthrobacter	1	2	1.649	5.20233	0.340396	0.000796285	-0.124939	0.552795	1.01818	0.8	1	1.08333
Citrobacter	1	2	1.649	5.2953	0.0885132	0.00213121	-0.124939	0.184922	1.12069	0.8	0.857143	1
Pseudomonas.2	1	2	1.649	6.33469	0.195575	0.188036	-0.124939	-0.766262	1.22917	0.8	1	1
Curtobacterium	1	2	1.649	4.09751	0.315894	0.00171165	-0.124939	0.6996	3.7	1	1	1
Microbacterium	1	2	1.649	4.16348	0.329525	2.34899e-05	-0.124939	-0.279418	0.915663	1.33333	0.857143	1
All	1	2	1.649	5.9179	0.3288	0.274884	-0.124939	0	0.0156475	1.75	1	1.08333
Pseudomonas.3	2	2	1.649	5.02284	0.200704	0.188036	-0.124939	0.0667217	0.289017	0.8	0.857143	0.916667
Pseudomonas.1	2	2	1.649	10.8789	0.200475	0.188036	-0.124939	-0.541927	0.578431	0.8	0.714286	0.916667
Rahnella	2	2	1.649	5.69094	0.0707098	0	-0.124939	-1.33364	0.886792	0.8	0.833333	0.916667
Raoultella.1	2	2	1.649	6.0119	0.0141915	0	-0.124939	-0.32725	1.16327	1	1	0.916667
Sphingobacterium	2	2	1.649	6.53435	0.462982	0.000163181	-0.124939	-0.696946	1.0431	1	1	0.916667
Rhizobium.1	2	2	1.649	5.86455	0.311251	0.0015183	-0.124939	-0.317628	0.900149	1.125	0.857143	0.846154
Arthrobacter	2	2	1.649	5.20233	0.340396	0.000796285	-0.124939	0.552795	1.32653	1	0.857143	1
Citrobacter	2	2	1.649	5.2953	0.0885132	0.00213121	-0.124939	0.184922	1.05172	0.8	1	1
Pseudomonas.2	2	2	1.649	6.33469	0.195575	0.188036	-0.124939	-0.766262	1.03509	0.8	1	1
Curtobacterium	2	2	1.649	4.09751	0.315894	0.00171165	-0.124939	0.6996	2.12587	1	1	0.916667
Microbacterium	2	2	1.649	4.16348	0.329525	2.34899e-05	-0.124939	-0.279418	2.69565	4	0.833333	1
All	2	2	1.649	5.9179	0.3288	0.274884	-0.124939	0	0.0573248	1.2	1	1
Pseudomonas.3	3	2	1.649	5.02284	0.200704	0.188036	-0.124939	0.0667217	0.267176	0.6	0.833333	1
Pseudomonas.1	3	2	1.649	10.8789	0.200475	0.188036	-0.124939	-0.541927	0.69863	0.8	1	0.916667
Rahnella	3	2	1.649	5.69094	0.0707098	0	-0.124939	-1.33364	0.892857	0.8	0.833333	1
Raoultella.1	3	2	1.649	6.0119	0.0141915	0	-0.124939	-0.32725	0.295302	1	1.2	1.09091
Sphingobacterium	3	2	1.649	6.53435	0.462982	0.000163181	-0.124939	-0.696946	0.864865	1	0.833333	1.09091
Rhizobium.1	3	2	1.649	5.86455	0.311251	0.0015183	-0.124939	-0.317628	0.570328	1.28571	1	1.08333
Arthrobacter	3	2	1.649	5.20233	0.340396	0.000796285	-0.124939	0.552795	0.957447	0.8	0.833333	1.09091
Citrobacter	3	2	1.649	5.2953	0.0885132	0.00213121	-0.124939	0.184922	1.27451	0.8	1	1
Pseudomonas.2	3	2	1.649	6.33469	0.195575	0.188036	-0.124939	-0.766262	0.907692	0.8	0.833333	1.09091
Curtobacterium	3	2	1.649	4.09751	0.315894	0.00171165	-0.124939	0.6996	1.8773	1.2	0.833333	1.08333
Microbacterium	3	2	1.649	4.16348	0.329525	2.34899e-05	-0.124939	-0.279418	2.60656	3.33333	1	1.18182
All	3	2	1.649	5.9179	0.3288	0.274884	-0.124939	0	0.0285955	0.75	1	1.09091
Pseudomonas.3	4	2	1.649	5.02284	0.200704	0.188036	-0.124939	0.0667217	0.603175	0.8	0.714286	1
Pseudomonas.1	4	2	1.649	10.8789	0.200475	0.188036	-0.124939	-0.541927	0.414894	0.8	0.857143	0.923077
Rahnella	4	2	1.649	5.69094	0.0707098	0	-0.124939	-1.33364	0.657895	0.833333	0.857143	1
Raoultella.1	4	2	1.649	6.0119	0.0141915	0	-0.124939	-0.32725	0.8	1	1	1.08333
Sphingobacterium	4	2	1.649	6.53435	0.462982	0.000163181	-0.124939	-0.696946	0.91954	1.16667	1	0.923077
Rhizobium.1	4	2	1.649	5.86455	0.311251	0.0015183	-0.124939	-0.317628	0.565934	1.14286	0.857143	1
Arthrobacter	4	2	1.649	5.20233	0.340396	0.000796285	-0.124939	0.552795	0.709091	0.833333	1	1
Citrobacter	4	2	1.649	5.2953	0.0885132	0.00213121	-0.124939	0.184922	0.806452	0.833333	1	0.923077
Pseudomonas.2	4	2	1.649	6.33469	0.195575	0.188036	-0.124939	-0.766262	0.967213	0.8	0.857143	0.923077
Curtobacterium	4	2	1.649	4.09751	0.315894	0.00171165	-0.124939	0.6996	2.79279	1.66667	1	0.923077
Microbacterium	4	2	1.649	4.16348	0.329525	2.34899e-05	-0.124939	-0.279418	2.74026	4.42857	0.857143	1
All	4	2	1.649	5.9179	0.3288	0.274884	-0.124939	0	1.70588	1.4	1.16667	1.08333
Rhizobium.2	1	2	1.649	5.28651	0.320716	0.0015183	-0.124939	-1.07578	1.25	0.666667	0.714286	1
Roseomonas	1	2	1.649	6.34899	0.299264	3.23248e-05	-0.124939	0.163055	1.44444	0.8	1.2	1
Novosphingobium.1	1	2	1.649	5.24502	0.29817	0.000909725	-0.124939	-0.630089	1.27333	0.75	1	1
Novosphingobium.2	1	2	1.649	5.23656	0.296695	0.000909725	-0.124939	-0.911639	0.743004	0.555556	1	0.923077
Raoultella.2	1	2	1.649	5.65373	0.0001	0	-0.124939	-2.14821	0.377193	0.75	0.833333	1
Serratia	1	2	1.649	6.38494	0.171669	0.0289513	-0.124939	-0.43432	2.20408	1	1	1
Chryseobacterium.1	1	2	1.649	5.30086	0.429757	0.000890421	-0.124939	0.832382	1.2381	0.8	1	0.916667
Chryseobacterium.2	1	2	1.649	4.61797	0.412665	0.000890421	-0.124939	1.25976	1.04348	0.8	1	1.09091
Pantoea.1	1	2	1.649	4.70588	0.196282	0.049426	-0.124939	-1.54091	0.731183	0.8	0.857143	0.916667
Pantoea.2	1	2	1.649	5.50922	0.193137	0.049426	-0.124939	-0.772125	1.51429	0.8	1	1
Bacillus	1	2	1.649	4.88234	0.352358	0.000293504	-0.124939	0.439972	1.14634	0.8	1.2	0.916667
A_CTRL	1	2	1.649	0	0	0	-0.124939	0	1.69697	0.8	1	1
Rhizobium.2	2	2	1.649	5.28651	0.320716	0.0015183	-0.124939	-1.07578	1.44737	0.8	1	0.846154
Roseomonas	2	2	1.649	6.34899	0.299264	3.23248e-05	-0.124939	0.163055	0.973684	1	0.857143	0.846154
Novosphingobium.1	2	2	1.649	5.24502	0.29817	0.000909725	-0.124939	-0.630089	0.679407	0.75	0.857143	0.785714
Novosphingobium.2	2	2	1.649	5.23656	0.296695	0.000909725	-0.124939	-0.911639	0.814433	1	1	0.923077
Raoultella.2	2	2	1.649	5.65373	0.0001	0	-0.124939	-2.14821	1	0.6	0.857143	1
Serratia	2	2	1.649	6.38494	0.171669	0.0289513	-0.124939	-0.43432	1.08108	0.833333	0.857143	0.846154
Chryseobacterium.1	2	2	1.649	5.30086	0.429757	0.000890421	-0.124939	0.832382	0.88	1	0.857143	1
Chryseobacterium.2	2	2	1.649	4.61797	0.412665	0.000890421	-0.124939	1.25976	1	1	0.857143	1
Pantoea.1	2	2	1.649	4.70588	0.196282	0.049426	-0.124939	-1.54091	0.567114	1	0.888889	0.923077
Pantoea.2	2	2	1.649	5.50922	0.193137	0.049426	-0.124939	-0.772125	0.928571	0.833333	1	0.846154
Bacillus	2	2	1.649	4.88234	0.352358	0.000293504	-0.124939	0.439972	1.07317	1	0.857143	1
A_CTRL	2	2	1.649	0	0	0	-0.124939	0	1.875	1	1	0.923077
Rhizobium.2	3	2	1.649	5.28651	0.320716	0.0015183	-0.124939	-1.07578	1.18182	0.8	1	0.916667
Roseomonas	3	2	1.649	6.34899	0.299264	3.23248e-05	-0.124939	0.163055	1.11765	0.8	1	1
Novosphingobium.1	3	2	1.649	5.24502	0.29817	0.000909725	-0.124939	-0.630089	1.35508	0.8	1	1.09091
Novosphingobium.2	3	2	1.649	5.23656	0.296695	0.000909725	-0.124939	-0.911639	1.6559	0.714286	0.857143	0.923077
Raoultella.2	3	2	1.649	5.65373	0.0001	0	-0.124939	-2.14821	1.21951	1.75	0.833333	1
Serratia	3	2	1.649	6.38494	0.171669	0.0289513	-0.124939	-0.43432	1.12121	0.833333	1	0.923077
Chryseobacterium.1	3	2	1.649	5.30086	0.429757	0.000890421	-0.124939	0.832382	1	0.8	0.857143	0.846154
Chryseobacterium.2	3	2	1.649	4.61797	0.412665	0.000890421	-0.124939	1.25976	1.46154	0.8	1	0.916667
Pantoea.1	3	2	1.649	4.70588	0.196282	0.049426	-0.124939	-1.54091	0.973684	0.8	0.875	0.916667
Pantoea.2	3	2	1.649	5.50922	0.193137	0.049426	-0.124939	-0.772125	0.914894	0.8	0.857143	1
Bacillus	3	2	1.649	4.88234	0.352358	0.000293504	-0.124939	0.439972	1.44118	0.666667	1.16667	0.923077
A_CTRL	3	2	1.649	0	0	0	-0.124939	0	1.24242	0.666667	0.857143	1
Rhizobium.2	4	2	1.649	5.28651	0.320716	0.0015183	-0.124939	-1.07578	0.875	1	0.833333	1
Roseomonas	4	2	1.649	6.34899	0.299264	3.23248e-05	-0.124939	0.163055	1.33333	0.8	0.857143	0.923077
Novosphingobium.1	4	2	1.649	5.24502	0.29817	0.000909725	-0.124939	-0.630089	0.229657	0.714286	1	0.923077
Novosphingobium.2	4	2	1.649	5.23656	0.296695	0.000909725	-0.124939	-0.911639	3.47043	0.666667	0.714286	0.923077
Raoultella.2	4	2	1.649	5.65373	0.0001	0	-0.124939	-2.14821	0.911392	0.8	0.833333	1
Serratia	4	2	1.649	6.38494	0.171669	0.0289513	-0.124939	-0.43432	1.75676	1	1	1
Chryseobacterium.1	4	2	1.649	5.30086	0.429757	0.000890421	-0.124939	0.832382	1.2381	1	1	1
Chryseobacterium.2	4	2	1.649	4.61797	0.412665	0.000890421	-0.124939	1.25976	0.826087	1	0.857143	1
Pantoea.1	4	2	1.649	4.70588	0.196282	0.049426	-0.124939	-1.54091	0.927374	1	0.857143	1
Pantoea.2	4	2	1.649	5.50922	0.193137	0.049426	-0.124939	-0.772125	1.40541	1	0.857143	1
Bacillus	4	2	1.649	4.88234	0.352358	0.000293504	-0.124939	0.439972	0.85	0.8	1	0.923077
A_CTRL	4	2	1.649	0	0	0	-0.124939	0	1.34211	0.833333	1	0.857143
Pseudomonas.3	1	2	1.649	5.02284	0.200704	0.188036	-0.124939	0.0667217	0.85	1	1	1
Pseudomonas.1	1	2	1.649	10.8789	0.200475	0.188036	-0.124939	-0.541927	0.658537	1	0.666667	1
Rahnella	1	2	1.649	5.69094	0.0707098	0	-0.124939	-1.33364	4.36	1.25	1	1.09091
Raoultella.1	1	2	1.649	6.0119	0.0141915	0	-0.124939	-0.32725	5.81481	1.33333	0.833333	1
Sphingobacterium	1	2	1.649	6.53435	0.462982	0.000163181	-0.124939	-0.696946	1.85714	0.6	0.571429	0.916667
Rhizobium.1	1	2	1.649	5.86455	0.311251	0.0015183	-0.124939	-0.317628	0.432148	2.25	1	1.38462
Arthrobacter	1	2	1.649	5.20233	0.340396	0.000796285	-0.124939	0.552795	0.358974	1.25	1	1
Citrobacter	1	2	1.649	5.2953	0.0885132	0.00213121	-0.124939	0.184922	1.34091	1	1	1
Pseudomonas.2	1	2	1.649	6.33469	0.195575	0.188036	-0.124939	-0.766262	0.337349	1	1	1.09091
Curtobacterium	1	2	1.649	4.09751	0.315894	0.00171165	-0.124939	0.6996	19.1429	9.33333	1.75	1.09091
Microbacterium	1	2	1.649	4.16348	0.329525	2.34899e-05	-0.124939	-0.279418	36.84	1.4	0.8	1
All	1	2	1.649	5.9179	0.3288	0.274884	-0.124939	0	0.685039	0.75	1	1.09091
Pseudomonas.3	2	2	1.649	5.02284	0.200704	0.188036	-0.124939	0.0667217	0.453125	0.8	1.2	1
Pseudomonas.1	2	2	1.649	10.8789	0.200475	0.188036	-0.124939	-0.541927	1.17391	1	1	0.916667
Rahnella	2	2	1.649	5.69094	0.0707098	0	-0.124939	-1.33364	1.28125	1	1	1.09091
Raoultella.1	2	2	1.649	6.0119	0.0141915	0	-0.124939	-0.32725	0.00526726	1.25	1	1.09091
Sphingobacterium	2	2	1.649	6.53435	0.462982	0.000163181	-0.124939	-0.696946	0.0323763	1	1.2	1
Rhizobium.1	2	2	1.649	5.86455	0.311251	0.0015183	-0.124939	-0.317628	0.721831	0.888889	1	1.08333
Arthrobacter	2	2	1.649	5.20233	0.340396	0.000796285	-0.124939	0.552795	1.69159	2.2	1.2	1.08333
Citrobacter	2	2	1.649	5.2953	0.0885132	0.00213121	-0.124939	0.184922	2.85714	1	1	1
Pseudomonas.2	2	2	1.649	6.33469	0.195575	0.188036	-0.124939	-0.766262	1.7	1.25	1	1
Curtobacterium	2	2	1.649	4.09751	0.315894	0.00171165	-0.124939	0.6996	10.2157	1.5	1.2	1.09091
Microbacterium	2	2	1.649	4.16348	0.329525	2.34899e-05	-0.124939	-0.279418	6.94444	2.75	1	1
All	2	2	1.649	5.9179	0.3288	0.274884	-0.124939	0	93.8421	3.5	1.5	1
Pseudomonas.3	3	2	1.649	5.02284	0.200704	0.188036	-0.124939	0.0667217	12.8235	1	1	1
Pseudomonas.1	3	2	1.649	10.8789	0.200475	0.188036	-0.124939	-0.541927	1.2	1	1	1
Rahnella	3	2	1.649	5.69094	0.0707098	0	-0.124939	-1.33364	0.642857	1.25	1.5	0.916667
Raoultella.1	3	2	1.649	6.0119	0.0141915	0	-0.124939	-0.32725	0.00489836	1	1	0.923077
Sphingobacterium	3	2	1.649	6.53435	0.462982	0.000163181	-0.124939	-0.696946	0.0195195	0.8	1	1
Rhizobium.1	3	2	1.649	5.86455	0.311251	0.0015183	-0.124939	-0.317628	1.5814	1.71429	1.2	1.08333
Arthrobacter	3	2	1.649	5.20233	0.340396	0.000796285	-0.124939	0.552795	0.947368	1	1.2	0.916667
Citrobacter	3	2	1.649	5.2953	0.0885132	0.00213121	-0.124939	0.184922	0.731707	1	1	1
Pseudomonas.2	3	2	1.649	6.33469	0.195575	0.188036	-0.124939	-0.766262	0.515152	1	1.2	1
Curtobacterium	3	2	1.649	4.09751	0.315894	0.00171165	-0.124939	0.6996	2.42188	2.25	0.857143	1
Microbacterium	3	2	1.649	4.16348	0.329525	2.34899e-05	-0.124939	-0.279418	3.90909	3	1	1.09091
All	3	2	1.649	5.9179	0.3288	0.274884	-0.124939	0	12.5102	10	1.2	1.54545
Pseudomonas.3	4	2	1.649	5.02284	0.200704	0.188036	-0.124939	0.0667217	1.25581	1.25	1.2	1
Pseudomonas.1	4	2	1.649	10.8789	0.200475	0.188036	-0.124939	-0.541927	0.75	1.25	1.2	1.18182
Rahnella	4	2	1.649	5.69094	0.0707098	0	-0.124939	-1.33364	2.07143	0.8	1.25	1
Raoultella.1	4	2	1.649	6.0119	0.0141915	0	-0.124939	-0.32725	0.00661073	1.25	0.833333	0.857143
Sphingobacterium	4	2	1.649	6.53435	0.462982	0.000163181	-0.124939	-0.696946	0.0756303	1	1	1
Rhizobium.1	4	2	1.649	5.86455	0.311251	0.0015183	-0.124939	-0.317628	1.30198	1.625	1.2	1.08333
Arthrobacter	4	2	1.649	5.20233	0.340396	0.000796285	-0.124939	0.552795	0.352941	1	1.2	1
Citrobacter	4	2	1.649	5.2953	0.0885132	0.00213121	-0.124939	0.184922	1.52941	1.25	0.833333	1.08333
Pseudomonas.2	4	2	1.649	6.33469	0.195575	0.188036	-0.124939	-0.766262	1.3913	1	1	1.09091
Curtobacterium	4	2	1.649	4.09751	0.315894	0.00171165	-0.124939	0.6996	1.31395	2.8	1	1
Microbacterium	4	2	1.649	4.16348	0.329525	2.34899e-05	-0.124939	-0.279418	5.26923	3.8	1	1.16667
All	4	2	1.649	5.9179	0.3288	0.274884	-0.124939	0	1.02572	3.16667	1.2	1.08333
Rhizobium.2	1	2	1.649	5.28651	0.320716	0.0015183	-0.124939	-1.07578	0.336449	0.8	0.833333	1
Roseomonas	1	2	1.649	6.34899	0.299264	3.23248e-05	-0.124939	0.163055	1	1	1	0.916667
Novosphingobium.1	1	2	1.649	5.24502	0.29817	0.000909725	-0.124939	-0.630089	0.972376	1.25	1.25	0.916667
Novosphingobium.2	1	2	1.649	5.23656	0.296695	0.000909725	-0.124939	-0.911639	1.19653	1	0.833333	0.916667
Raoultella.2	1	2	1.649	5.65373	0.0001	0	-0.124939	-2.14821	0.162162	1	0.8	1
Serratia	1	2	1.649	6.38494	0.171669	0.0289513	-0.124939	-0.43432	4.24242	2.2	1.2	1.18182
Chryseobacterium.1	1	2	1.649	5.30086	0.429757	0.000890421	-0.124939	0.832382	1.2	1	0.8	1
Chryseobacterium.2	1	2	1.649	4.61797	0.412665	0.000890421	-0.124939	1.25976	1	1	1	0.916667
Pantoea.1	1	2	1.649	4.70588	0.196282	0.049426	-0.124939	-1.54091	0.8375	1	1	1
Pantoea.2	1	2	1.649	5.50922	0.193137	0.049426	-0.124939	-0.772125	0.580645	1.25	1	1.09091
Bacillus	1	2	1.649	4.88234	0.352358	0.000293504	-0.124939	0.439972	2.75	0.555556	1	1
A_CTRL	1	2	1.649	0	0	0	-0.124939	0	0.545455	1.66667	1.25	1.09091
Rhizobium.2	2	2	1.649	5.28651	0.320716	0.0015183	-0.124939	-1.07578	1.05263	1.25	1	1
Roseomonas	2	2	1.649	6.34899	0.299264	3.23248e-05	-0.124939	0.163055	1.05	1.25	1.2	1
Novosphingobium.1	2	2	1.649	5.24502	0.29817	0.000909725	-0.124939	-0.630089	1.17224	0.8	1	1
Novosphingobium.2	2	2	1.649	5.23656	0.296695	0.000909725	-0.124939	-0.911639	0.799419	1.25	0.714286	1.09091
Raoultella.2	2	2	1.649	5.65373	0.0001	0	-0.124939	-2.14821	0.177215	1	1	1.09091
Serratia	2	2	1.649	6.38494	0.171669	0.0289513	-0.124939	-0.43432	0.323529	1	1	1.08333
Chryseobacterium.1	2	2	1.649	5.30086	0.429757	0.000890421	-0.124939	0.832382	1.45455	1.25	1	1.09091
Chryseobacterium.2	2	2	1.649	4.61797	0.412665	0.000890421	-0.124939	1.25976	1.45455	0.8	1	1.09091
Pantoea.1	2	2	1.649	4.70588	0.196282	0.049426	-0.124939	-1.54091	0.915663	1.25	1.2	1.08333
Pantoea.2	2	2	1.649	5.50922	0.193137	0.049426	-0.124939	-0.772125	0.884615	1.25	0.833333	1
Bacillus	2	2	1.649	4.88234	0.352358	0.000293504	-0.124939	0.439972	1.4375	1	1	1.09091
A_CTRL	2	2	1.649	0	0	0	-0.124939	0	0.684211	1.33333	1.2	0.916667
Rhizobium.2	3	2	1.649	5.28651	0.320716	0.0015183	-0.124939	-1.07578	1.13333	1	0.75	1
Roseomonas	3	2	1.649	6.34899	0.299264	3.23248e-05	-0.124939	0.163055	0.789474	1.25	1	1.09091
Novosphingobium.1	3	2	1.649	5.24502	0.29817	0.000909725	-0.124939	-0.630089	1.14182	1	1.5	1.09091
Novosphingobium.2	3	2	1.649	5.23656	0.296695	0.000909725	-0.124939	-0.911639	1.01899	1	0.833333	1.09091
Raoultella.2	3	2	1.649	5.65373	0.0001	0	-0.124939	-2.14821	0.261438	1.33333	1	1.09091
Serratia	3	2	1.649	6.38494	0.171669	0.0289513	-0.124939	-0.43432	0.346154	1.25	1	1.09091
Chryseobacterium.1	3	2	1.649	5.30086	0.429757	0.000890421	-0.124939	0.832382	0.916667	1.25	1	1
Chryseobacterium.2	3	2	1.649	4.61797	0.412665	0.000890421	-0.124939	1.25976	1.2	1.25	1	1.09091
Pantoea.1	3	2	1.649	4.70588	0.196282	0.049426	-0.124939	-1.54091	0.765306	1	0.833333	1
Pantoea.2	3	2	1.649	5.50922	0.193137	0.049426	-0.124939	-0.772125	0.55	1.25	1	1
Bacillus	3	2	1.649	4.88234	0.352358	0.000293504	-0.124939	0.439972	1.04348	1.25	1.2	1
A_CTRL	3	2	1.649	0	0	0	-0.124939	0	1.03846	1.66667	1.25	1.09091
Rhizobium.2	4	2	1.649	5.28651	0.320716	0.0015183	-0.124939	-1.07578	0.625	1	0.857143	1.08333
Roseomonas	4	2	1.649	6.34899	0.299264	3.23248e-05	-0.124939	0.163055	2.66667	0.8	0.833333	1.08333
Novosphingobium.1	4	2	1.649	5.24502	0.29817	0.000909725	-0.124939	-0.630089	130.083	1.5	1.25	1.08333
Novosphingobium.2	4	2	1.649	5.23656	0.296695	0.000909725	-0.124939	-0.911639	0.336233	0.833333	1.2	1.08333
Raoultella.2	4	2	1.649	5.65373	0.0001	0	-0.124939	-2.14821	0.155433	2.5	1	1
Serratia	4	2	1.649	6.38494	0.171669	0.0289513	-0.124939	-0.43432	1.14815	1	1	1
Chryseobacterium.1	4	2	1.649	5.30086	0.429757	0.000890421	-0.124939	0.832382	0.8	1	1	1
Chryseobacterium.2	4	2	1.649	4.61797	0.412665	0.000890421	-0.124939	1.25976	0.555556	1.33333	1	1
Pantoea.1	4	2	1.649	4.70588	0.196282	0.049426	-0.124939	-1.54091	0.458894	1	1.2	1
Pantoea.2	4	2	1.649	5.50922	0.193137	0.049426	-0.124939	-0.772125	0.12012	1	1.25	0.923077
Bacillus	4	2	1.649	4.88234	0.352358	0.000293504	-0.124939	0.439972	1.22727	1.25	1	1
A_CTRL	4	2	1.649	0	0	0	-0.124939	0	1.61538	1.25	1	0.916667
Pseudomonas.3	1	3	1.5295	5.02284	0.200704	0.188036	0.263394	0.0667217	0.182836	1	0.909091	0.909091
Pseudomonas.1	1	3	1.5295	10.8789	0.200475	0.188036	0.263394	-0.541927	0.48927	1.1	0.952381	0.909091
Rahnella	1	3	1.5295	5.69094	0.0707098	0	0.263394	-1.33364	0.507143	1.2	0.904762	0.9375
Raoultella.1	1	3	1.5295	6.0119	0.0141915	0	0.263394	-0.32725	1.0339	0.666667	0.814815	0.970588
Sphingobacterium	1	3	1.5295	6.53435	0.462982	0.000163181	0.263394	-0.696946	1.28862	1.75556	1.26829	0.942857
Rhizobium.1	1	3	1.5295	5.86455	0.311251	0.0015183	0.263394	-0.317628	1.58537	2.67836	2.12821	1.8913
Arthrobacter	1	3	1.5295	5.20233	0.340396	0.000796285	0.263394	0.552795	0.734694	1	0.952381	0.909091
Citrobacter	1	3	1.5295	5.2953	0.0885132	0.00213121	0.263394	0.184922	1.26471	1.1	0.954545	0.878788
Pseudomonas.2	1	3	1.5295	6.33469	0.195575	0.188036	0.263394	-0.766262	1.27907	1.4	0.954545	0.882353
Curtobacterium	1	3	1.5295	4.09751	0.315894	0.00171165	0.263394	0.6996	2.17035	4.70588	1.3913	0.96875
Microbacterium	1	3	1.5295	4.16348	0.329525	2.34899e-05	0.263394	-0.279418	1.35294	0.878049	0.954545	0.882353
All	1	3	1.5295	5.9179	0.3288	0.274884	0.263394	0	0.71831	1.07692	1.24	0.96875
Pseudomonas.3	2	3	1.5295	5.02284	0.200704	0.188036	0.263394	0.0667217	1.44136	7.11111	1.05263	1.03226
Pseudomonas.1	2	3	1.5295	10.8789	0.200475	0.188036	0.263394	-0.541927	0.322751	1.2	0.95	1.03333
Rahnella	2	3	1.5295	5.69094	0.0707098	0	0.263394	-1.33364	5.57895	7.3	1.68421	1.2
Raoultella.1	2	3	1.5295	6.0119	0.0141915	0	0.263394	-0.32725	1.01786	1.25	1	0.9375
Sphingobacterium	2	3	1.5295	6.53435	0.462982	0.000163181	0.263394	-0.696946	1	1.13559	1.02083	0.939394
Rhizobium.1	2	3	1.5295	5.86455	0.311251	0.0015183	0.263394	-0.317628	3.89796	0.55615	0.875	0.8125
Arthrobacter	2	3	1.5295	5.20233	0.340396	0.000796285	0.263394	0.552795	1.27778	1	0.95	1.13333
Citrobacter	2	3	1.5295	5.2953	0.0885132	0.00213121	0.263394	0.184922	0.451807	1.11111	0.904762	1.1
Pseudomonas.2	2	3	1.5295	6.33469	0.195575	0.188036	0.263394	-0.766262	6.84848	6.3	1.38095	1.03226
Curtobacterium	2	3	1.5295	4.09751	0.315894	0.00171165	0.263394	0.6996	1.66773	5.6	1.45455	1.06897
Microbacterium	2	3	1.5295	4.16348	0.329525	2.34899e-05	0.263394	-0.279418	0.847458	1.23214	0.95	0.96875
All	2	3	1.5295	5.9179	0.3288	0.274884	0.263394	0	3.31746	4.23077	1.15789	1.10345
Pseudomonas.3	3	3	1.5295	5.02284	0.200704	0.188036	0.263394	0.0667217	0.124668	1	1.05263	1.03333
Pseudomonas.1	3	3	1.5295	10.8789	0.200475	0.188036	0.263394	-0.541927	0.98	1	1.05263	1.06667
Rahnella	3	3	1.5295	5.69094	0.0707098	0	0.263394	-1.33364	2.92857	7	1.4	1.16667
Raoultella.1	3	3	1.5295	6.0119	0.0141915	0	0.263394	-0.32725	0.916667	1.18182	0.954545	1.03125
Sphingobacterium	3	3	1.5295	6.53435	0.462982	0.000163181	0.263394	-0.696946	0.564516	2.35172	1.8	1.03125
Rhizobium.1	3	3	1.5295	5.86455	0.311251	0.0015183	0.263394	-0.317628	1.17822	1.40467	1.59184	0.663366
Arthrobacter	3	3	1.5295	5.20233	0.340396	0.000796285	0.263394	0.552795	0.7	1.1	0.904762	1
Citrobacter	3	3	1.5295	5.2953	0.0885132	0.00213121	0.263394	0.184922	0.829932	1.11111	0.952381	1
Pseudomonas.2	3	3	1.5295	6.33469	0.195575	0.188036	0.263394	-0.766262	0.884021	1.1	0.952381	0.967742
Curtobacterium	3	3	1.5295	4.09751	0.315894	0.00171165	0.263394	0.6996	1.76048	4.5625	1.40909	1
Microbacterium	3	3	1.5295	4.16348	0.329525	2.34899e-05	0.263394	-0.279418	0.672727	0.936508	1.38095	0.909091
All	3	3	1.5295	5.9179	0.3288	0.274884	0.263394	0	4.17568	1.68	1.52381	1.06667
Pseudomonas.3	4	3	1.5295	5.02284	0.200704	0.188036	0.263394	0.0667217	0.778195	1.1	1	0.9375
Pseudomonas.1	4	3	1.5295	10.8789	0.200475	0.188036	0.263394	-0.541927	0.897674	1	0.952381	0.935484
Rahnella	4	3	1.5295	5.69094	0.0707098	0	0.263394	-1.33364	0.489051	7	0.909091	0.967742
Raoultella.1	4	3	1.5295	6.0119	0.0141915	0	0.263394	-0.32725	0.728571	10.25	1.21739	1.09375
Sphingobacterium	4	3	1.5295	6.53435	0.462982	0.000163181	0.263394	-0.696946	0.921933	1.07171	0.958333	1
Rhizobium.1	4	3	1.5295	5.86455	0.311251	0.0015183	0.263394	-0.317628	0.136175	1.23427	0.376712	1.13793
Arthrobacter	4	3	1.5295	5.20233	0.340396	0.000796285	0.263394	0.552795	1.36957	1	0.909091	1
Citrobacter	4	3	1.5295	5.2953	0.0885132	0.00213121	0.263394	0.184922	0.442708	1.1	0.909091	1.03226
Pseudomonas.2	4	3	1.5295	6.33469	0.195575	0.188036	0.263394	-0.766262	0.67284	1	1	1.06667
Curtobacterium	4	3	1.5295	4.09751	0.315894	0.00171165	0.263394	0.6996	1.39362	4.92593	1.21739	1.06667
Microbacterium	4	3	1.5295	4.16348	0.329525	2.34899e-05	0.263394	-0.279418	0.853659	0.875	0.952381	0.939394
All	4	3	1.5295	5.9179	0.3288	0.274884	0.263394	0	3.336	1.02326	0.884615	0.969697
Rhizobium.2	1	3	1.5295	5.28651	0.320716	0.0015183	0.263394	-1.07578	1.08511	1.22222	1.05263	1.06897
Roseomonas	1	3	1.5295	6.34899	0.299264	3.23248e-05	0.263394	0.163055	0.72093	0.9	0.95	1.06897
Novosphingobium.1	1	3	1.5295	5.24502	0.29817	0.000909725	0.263394	-0.630089	1.161	0.412121	0.904762	0.944444
Novosphingobium.2	1	3	1.5295	5.23656	0.296695	0.000909725	0.263394	-0.911639	0.797907	0.72327	0.952381	0.971429
Raoultella.2	1	3	1.5295	5.65373	0.0001	0	0.263394	-2.14821	0.503876	2.35714	1.04545	0.967742
Serratia	1	3	1.5295	6.38494	0.171669	0.0289513	0.263394	-0.43432	1.71519	0.909091	1	1
Chryseobacterium.1	1	3	1.5295	5.30086	0.429757	0.000890421	0.263394	0.832382	0.187773	1	0.952381	0.966667
Chryseobacterium.2	1	3	1.5295	4.61797	0.412665	0.000890421	0.263394	1.25976	1.15686	1	0.952381	0.966667
Pantoea.1	1	3	1.5295	4.70588	0.196282	0.049426	0.263394	-1.54091	0.387471	1.09091	0.88	0.9
Pantoea.2	1	3	1.5295	5.50922	0.193137	0.049426	0.263394	-0.772125	1.14894	1	0.952381	0.9
Bacillus	1	3	1.5295	4.88234	0.352358	0.000293504	0.263394	0.439972	0.965217	1	1	0.935484
A_CTRL	1	3	1.5295	0	0	0	0.263394	0	0.729167	1.11111	0.9	0.965517
Rhizobium.2	2	3	1.5295	5.28651	0.320716	0.0015183	0.263394	-1.07578	0.902439	1	1	1
Roseomonas	2	3	1.5295	6.34899	0.299264	3.23248e-05	0.263394	0.163055	1.02703	1.11111	1.05	1.03333
Novosphingobium.1	2	3	1.5295	5.24502	0.29817	0.000909725	0.263394	-0.630089	0.97427	0.993865	1.1	0.944444
Novosphingobium.2	2	3	1.5295	5.23656	0.296695	0.000909725	0.263394	-0.911639	0.194984	0.782609	1.04762	0.833333
Raoultella.2	2	3	1.5295	5.65373	0.0001	0	0.263394	-2.14821	0.338308	5.6	1.09524	0.96875
Serratia	2	3	1.5295	6.38494	0.171669	0.0289513	0.263394	-0.43432	2.16667	8.90909	1.54545	1.06452
Chryseobacterium.1	2	3	1.5295	5.30086	0.429757	0.000890421	0.263394	0.832382	0.583333	7	1.19048	1
Chryseobacterium.2	2	3	1.5295	4.61797	0.412665	0.000890421	0.263394	1.25976	0.857143	1	1.05	0.966667
Pantoea.1	2	3	1.5295	4.70588	0.196282	0.049426	0.263394	-1.54091	2.95137	1.41667	1.08	1.03226
Pantoea.2	2	3	1.5295	5.50922	0.193137	0.049426	0.263394	-0.772125	1.05882	0.9	1.05	0.9375
Bacillus	2	3	1.5295	4.88234	0.352358	0.000293504	0.263394	0.439972	1.63514	1.1	1	1
A_CTRL	2	3	1.5295	0	0	0	0.263394	0	0.930233	1	1.05	0.965517
Rhizobium.2	3	3	1.5295	5.28651	0.320716	0.0015183	0.263394	-1.07578	0.979167	1.11111	1	1
Roseomonas	3	3	1.5295	6.34899	0.299264	3.23248e-05	0.263394	0.163055	1.23684	0.9	1.05263	1.06667
Novosphingobium.1	3	3	1.5295	5.24502	0.29817	0.000909725	0.263394	-0.630089	0.706209	1.96429	1	1.1
Novosphingobium.2	3	3	1.5295	5.23656	0.296695	0.000909725	0.263394	-0.911639	1.02214	0.77381	1.05	0.916667
Raoultella.2	3	3	1.5295	5.65373	0.0001	0	0.263394	-2.14821	0.787234	0.933333	1.04762	1.06452
Serratia	3	3	1.5295	6.38494	0.171669	0.0289513	0.263394	-0.43432	0.875	3.1	1.05	1.1
Chryseobacterium.1	3	3	1.5295	5.30086	0.429757	0.000890421	0.263394	0.832382	0.257009	1	1	1.1
Chryseobacterium.2	3	3	1.5295	4.61797	0.412665	0.000890421	0.263394	1.25976	1.04	0.9	0.95	1.06667
Pantoea.1	3	3	1.5295	4.70588	0.196282	0.049426	0.263394	-1.54091	0.492754	1	0.958333	1.06667
Pantoea.2	3	3	1.5295	5.50922	0.193137	0.049426	0.263394	-0.772125	1.125	1	1	1.06667
Bacillus	3	3	1.5295	4.88234	0.352358	0.000293504	0.263394	0.439972	0.55	1	0.95	1.03333
A_CTRL	3	3	1.5295	0	0	0	0.263394	0	1.16216	1	1	1
Rhizobium.2	4	3	1.5295	5.28651	0.320716	0.0015183	0.263394	-1.07578	0.904762	0.923077	1.13636	1
Roseomonas	4	3	1.5295	6.34899	0.299264	3.23248e-05	0.263394	0.163055	0.875	0.923077	1.04762	1.19355
Novosphingobium.1	4	3	1.5295	5.24502	0.29817	0.000909725	0.263394	-0.630089	0.67855	0.744681	1.7619	1.02778
Novosphingobium.2	4	3	1.5295	5.23656	0.296695	0.000909725	0.263394	-0.911639	0.512705	0.562914	1.45455	0.972973
Raoultella.2	4	3	1.5295	5.65373	0.0001	0	0.263394	-2.14821	0.31875	1.63636	1.13636	1.03125
Serratia	4	3	1.5295	6.38494	0.171669	0.0289513	0.263394	-0.43432	1.52695	1.18182	1.13636	1.03125
Chryseobacterium.1	4	3	1.5295	5.30086	0.429757	0.000890421	0.263394	0.832382	0.275862	1	1.04545	1
Chryseobacterium.2	4	3	1.5295	4.61797	0.412665	0.000890421	0.263394	1.25976	0.607143	1	1	1.0625
Pantoea.1	4	3	1.5295	4.70588	0.196282	0.049426	0.263394	-1.54091	0.89434	1	0.9	1.03226
Pantoea.2	4	3	1.5295	5.50922	0.193137	0.049426	0.263394	-0.772125	1.37143	0.923077	1	1.09677
Bacillus	4	3	1.5295	4.88234	0.352358	0.000293504	0.263394	0.439972	0.870968	1.08333	1.08696	1.06452
A_CTRL	4	3	1.5295	0	0	0	0.263394	0	0.73913	1	1.04545	1.03226
Pseudomonas.3	1	3	1.5295	5.02284	0.200704	0.188036	0.263394	0.0667217	0.00813008	1.2	0.888889	1
Pseudomonas.1	1	3	1.5295	10.8789	0.200475	0.188036	0.263394	-0.541927	0.93956	0.833333	0.888889	0.866667
Rahnella	1	3	1.5295	5.69094	0.0707098	0	0.263394	-1.33364	1.49254	1.2	0.8	0.933333
Raoultella.1	1	3	1.5295	6.0119	0.0141915	0	0.263394	-0.32725	1.94915	1.5	0.8	0.866667
Sphingobacterium	1	3	1.5295	6.53435	0.462982	0.000163181	0.263394	-0.696946	1.17763	1	0.8	0.933333
Rhizobium.1	1	3	1.5295	5.86455	0.311251	0.0015183	0.263394	-0.317628	1.26882	0.847826	0.8	0.941176
Arthrobacter	1	3	1.5295	5.20233	0.340396	0.000796285	0.263394	0.552795	5.41026	1.6	0.8	1.06667
Citrobacter	1	3	1.5295	5.2953	0.0885132	0.00213121	0.263394	0.184922	1.13445	1.4	0.9	1
Pseudomonas.2	1	3	1.5295	6.33469	0.195575	0.188036	0.263394	-0.766262	0.361345	3	1	1
Curtobacterium	1	3	1.5295	4.09751	0.315894	0.00171165	0.263394	0.6996	0.56338	1	0.818182	0.875
Microbacterium	1	3	1.5295	4.16348	0.329525	2.34899e-05	0.263394	-0.279418	1.46324	0.785714	0.888889	0.9375
All	1	3	1.5295	5.9179	0.3288	0.274884	0.263394	0	1.52252	1	0.857143	1
Pseudomonas.3	2	3	1.5295	5.02284	0.200704	0.188036	0.263394	0.0667217	1.8069	1.5	0.888889	0.933333
Pseudomonas.1	2	3	1.5295	10.8789	0.200475	0.188036	0.263394	-0.541927	1.27604	0.833333	0.888889	1
Rahnella	2	3	1.5295	5.69094	0.0707098	0	0.263394	-1.33364	1.72581	6.6	1	1
Raoultella.1	2	3	1.5295	6.0119	0.0141915	0	0.263394	-0.32725	3.89024	0.6	0.888889	0.928571
Sphingobacterium	2	3	1.5295	6.53435	0.462982	0.000163181	0.263394	-0.696946	2.98649	0.875	0.9	0.933333
Rhizobium.1	2	3	1.5295	5.86455	0.311251	0.0015183	0.263394	-0.317628	1.92366	0.913043	0.833333	0.9375
Arthrobacter	2	3	1.5295	5.20233	0.340396	0.000796285	0.263394	0.552795	1	0.833333	0.888889	0.928571
Citrobacter	2	3	1.5295	5.2953	0.0885132	0.00213121	0.263394	0.184922	2.28972	5.2	0.9	1
Pseudomonas.2	2	3	1.5295	6.33469	0.195575	0.188036	0.263394	-0.766262	2.28148	3.8	0.9	1.07143
Curtobacterium	2	3	1.5295	4.09751	0.315894	0.00171165	0.263394	0.6996	1.14932	1	1	0.882353
Microbacterium	2	3	1.5295	4.16348	0.329525	2.34899e-05	0.263394	-0.279418	1.05479	0.717391	0.875	0.882353
All	2	3	1.5295	5.9179	0.3288	0.274884	0.263394	0	14.8	3	1.16667	1.14286
Pseudomonas.3	3	3	1.5295	5.02284	0.200704	0.188036	0.263394	0.0667217	2.38043	1	0.777778	1
Pseudomonas.1	3	3	1.5295	10.8789	0.200475	0.188036	0.263394	-0.541927	1.29018	0.833333	1	0.928571
Rahnella	3	3	1.5295	5.69094	0.0707098	0	0.263394	-1.33364	1.43359	6.83333	1	1.07143
Raoultella.1	3	3	1.5295	6.0119	0.0141915	0	0.263394	-0.32725	3.5614	1.25	1	1
Sphingobacterium	3	3	1.5295	6.53435	0.462982	0.000163181	0.263394	-0.696946	1.20968	1.28571	0.9	0.933333
Rhizobium.1	3	3	1.5295	5.86455	0.311251	0.0015183	0.263394	-0.317628	1.25253	1.63636	1	1.06667
Arthrobacter	3	3	1.5295	5.20233	0.340396	0.000796285	0.263394	0.552795	1.8617	1	0.8	1
Citrobacter	3	3	1.5295	5.2953	0.0885132	0.00213121	0.263394	0.184922	2.22321	0.8	0.888889	1
Pseudomonas.2	3	3	1.5295	6.33469	0.195575	0.188036	0.263394	-0.766262	2.28723	0.8	0.888889	1.07692
Curtobacterium	3	3	1.5295	4.09751	0.315894	0.00171165	0.263394	0.6996	1.14085	1.26667	1.11111	1
Microbacterium	3	3	1.5295	4.16348	0.329525	2.34899e-05	0.263394	-0.279418	1.59589	0.769231	0.875	1
All	3	3	1.5295	5.9179	0.3288	0.274884	0.263394	0	2.23469	6.5	1.5	1.15385
Pseudomonas.3	4	3	1.5295	5.02284	0.200704	0.188036	0.263394	0.0667217	2.17881	0.8	0.888889	0.933333
Pseudomonas.1	4	3	1.5295	10.8789	0.200475	0.188036	0.263394	-0.541927	1.26738	0.8	1	0.933333
Rahnella	4	3	1.5295	5.69094	0.0707098	0	0.263394	-1.33364	2.58065	10	0.909091	1.13333
Raoultella.1	4	3	1.5295	6.0119	0.0141915	0	0.263394	-0.32725	3.95935	5.75	1.1	1.14286
Sphingobacterium	4	3	1.5295	6.53435	0.462982	0.000163181	0.263394	-0.696946	1.20339	0.8	0.818182	1
Rhizobium.1	4	3	1.5295	5.86455	0.311251	0.0015183	0.263394	-0.317628	1.8797	3.16667	1.27273	1.2
Arthrobacter	4	3	1.5295	5.20233	0.340396	0.000796285	0.263394	0.552795	1.56557	0.8	1	1
Citrobacter	4	3	1.5295	5.2953	0.0885132	0.00213121	0.263394	0.184922	1.33974	0.8	1	0.933333
Pseudomonas.2	4	3	1.5295	6.33469	0.195575	0.188036	0.263394	-0.766262	2.61429	0.833333	1	1
Curtobacterium	4	3	1.5295	4.09751	0.315894	0.00171165	0.263394	0.6996	1.80769	1.1875	1	0.9375
Microbacterium	4	3	1.5295	4.16348	0.329525	2.34899e-05	0.263394	-0.279418	1.21138	0.55814	0.875	1
All	4	3	1.5295	5.9179	0.3288	0.274884	0.263394	0	25	3.11111	1.28571	1.07143
Rhizobium.2	1	3	1.5295	5.28651	0.320716	0.0015183	0.263394	-1.07578	0.941176	0.8	0.777778	1.07692
Roseomonas	1	3	1.5295	6.34899	0.299264	3.23248e-05	0.263394	0.163055	1.32184	0.8	0.888889	1
Novosphingobium.1	1	3	1.5295	5.24502	0.29817	0.000909725	0.263394	-0.630089	1.93082	1	0.8	1
Novosphingobium.2	1	3	1.5295	5.23656	0.296695	0.000909725	0.263394	-0.911639	1.18182	0.833333	0.888889	1.07692
Raoultella.2	1	3	1.5295	5.65373	0.0001	0	0.263394	-2.14821	86	1.66667	0.875	1
Serratia	1	3	1.5295	6.38494	0.171669	0.0289513	0.263394	-0.43432	2.81159	1	0.888889	1.07692
Chryseobacterium.1	1	3	1.5295	5.30086	0.429757	0.000890421	0.263394	0.832382	1.41322	1	1	1.07692
Chryseobacterium.2	1	3	1.5295	4.61797	0.412665	0.000890421	0.263394	1.25976	1.44828	1.25	0.888889	1.07692
Pantoea.1	1	3	1.5295	4.70588	0.196282	0.049426	0.263394	-1.54091	1.82828	0.8	1	0.875
Pantoea.2	1	3	1.5295	5.50922	0.193137	0.049426	0.263394	-0.772125	1.46715	0.8	1	1.07692
Bacillus	1	3	1.5295	4.88234	0.352358	0.000293504	0.263394	0.439972	1.84848	1	1	0.928571
A_CTRL	1	3	1.5295	0	0	0	0.263394	0	0.819444	0.8	0.857143	0.928571
Rhizobium.2	2	3	1.5295	5.28651	0.320716	0.0015183	0.263394	-1.07578	1.10556	0.8	0.8	0.5
Roseomonas	2	3	1.5295	6.34899	0.299264	3.23248e-05	0.263394	0.163055	1.94186	0.8	0.9	1.07692
Novosphingobium.1	2	3	1.5295	5.24502	0.29817	0.000909725	0.263394	-0.630089	0.896243	0.75	0.8	0.875
Novosphingobium.2	2	3	1.5295	5.23656	0.296695	0.000909725	0.263394	-0.911639	1.31373	0.857143	0.9	0.933333
Raoultella.2	2	3	1.5295	5.65373	0.0001	0	0.263394	-2.14821	74	0.75	0.888889	1.07692
Serratia	2	3	1.5295	6.38494	0.171669	0.0289513	0.263394	-0.43432	2.69307	12.4	1.33333	1.21429
Chryseobacterium.1	2	3	1.5295	5.30086	0.429757	0.000890421	0.263394	0.832382	170	1.8	0.888889	1
Chryseobacterium.2	2	3	1.5295	4.61797	0.412665	0.000890421	0.263394	1.25976	2.12766	0.833333	0.8	1
Pantoea.1	2	3	1.5295	4.70588	0.196282	0.049426	0.263394	-1.54091	2.4537	1.8	1	1.07143
Pantoea.2	2	3	1.5295	5.50922	0.193137	0.049426	0.263394	-0.772125	9.875	0.8	0.777778	0.928571
Bacillus	2	3	1.5295	4.88234	0.352358	0.000293504	0.263394	0.439972	3.22222	0.8	1	1
A_CTRL	2	3	1.5295	0	0	0	0.263394	0	3.20408	0.8	0.857143	1
Rhizobium.2	3	3	1.5295	5.28651	0.320716	0.0015183	0.263394	-1.07578	0.870647	0.8	0.727273	1
Roseomonas	3	3	1.5295	6.34899	0.299264	3.23248e-05	0.263394	0.163055	0.918519	1	1	0.866667
Novosphingobium.1	3	3	1.5295	5.24502	0.29817	0.000909725	0.263394	-0.630089	1.85606	0.8	1	1
Novosphingobium.2	3	3	1.5295	5.23656	0.296695	0.000909725	0.263394	-0.911639	1.31834	0.857143	1	0.933333
Raoultella.2	3	3	1.5295	5.65373	0.0001	0	0.263394	-2.14821	84	0.75	1.125	0.933333
Serratia	3	3	1.5295	6.38494	0.171669	0.0289513	0.263394	-0.43432	5.59574	3.6	0.9	1
Chryseobacterium.1	3	3	1.5295	5.30086	0.429757	0.000890421	0.263394	0.832382	8	0.8	1	1
Chryseobacterium.2	3	3	1.5295	4.61797	0.412665	0.000890421	0.263394	1.25976	5	1	0.8	0.875
Pantoea.1	3	3	1.5295	4.70588	0.196282	0.049426	0.263394	-1.54091	3.2069	1	0.9	0.933333
Pantoea.2	3	3	1.5295	5.50922	0.193137	0.049426	0.263394	-0.772125	149	0.8	0.777778	1
Bacillus	3	3	1.5295	4.88234	0.352358	0.000293504	0.263394	0.439972	4.32432	0.833333	1.14286	1
A_CTRL	3	3	1.5295	0	0	0	0.263394	0	2.19608	0.8	1.85714	1
Rhizobium.2	4	3	1.5295	5.28651	0.320716	0.0015183	0.263394	-1.07578	0.950893	0.625	0.692308	0.928571
Roseomonas	4	3	1.5295	6.34899	0.299264	3.23248e-05	0.263394	0.163055	1.51261	0.714286	0.692308	1
Novosphingobium.1	4	3	1.5295	5.24502	0.29817	0.000909725	0.263394	-0.630089	1.85039	5.625	0.785714	1.28571
Novosphingobium.2	4	3	1.5295	5.23656	0.296695	0.000909725	0.263394	-0.911639	0.015873	5.42857	0.857143	1.42857
Raoultella.2	4	3	1.5295	5.65373	0.0001	0	0.263394	-2.14821	68	0.666667	0.583333	1.07143
Serratia	4	3	1.5295	6.38494	0.171669	0.0289513	0.263394	-0.43432	2	0.833333	0.727273	1.07143
Chryseobacterium.1	4	3	1.5295	5.30086	0.429757	0.000890421	0.263394	0.832382	133	0.8	0.727273	1.07143
Chryseobacterium.2	4	3	1.5295	4.61797	0.412665	0.000890421	0.263394	1.25976	2.80392	1	0.727273	1.07143
Pantoea.1	4	3	1.5295	4.70588	0.196282	0.049426	0.263394	-1.54091	170	1	0.727273	1.07143
Pantoea.2	4	3	1.5295	5.50922	0.193137	0.049426	0.263394	-0.772125	124	0.8	0.875	1.07143
Bacillus	4	3	1.5295	4.88234	0.352358	0.000293504	0.263394	0.439972	4.8125	1	0.875	1
A_CTRL	4	3	1.5295	0	0	0	0.263394	0	2.29688	0.8	0.857143	1.07692
Pseudomonas.3	1	3	1.5295	5.02284	0.200704	0.188036	0.263394	0.0667217	4.4	0.833333	1	0.923077
Pseudomonas.1	1	3	1.5295	10.8789	0.200475	0.188036	0.263394	-0.541927	2.55556	1	1	1
Rahnella	1	3	1.5295	5.69094	0.0707098	0	0.263394	-1.33364	1.46667	0.857143	0.888889	1
Raoultella.1	1	3	1.5295	6.0119	0.0141915	0	0.263394	-0.32725	2	1	0.888889	0.923077
Sphingobacterium	1	3	1.5295	6.53435	0.462982	0.000163181	0.263394	-0.696946	0.74359	0.714286	0.888889	1
Rhizobium.1	1	3	1.5295	5.86455	0.311251	0.0015183	0.263394	-0.317628	1.27273	1.77778	1.22222	1.07692
Arthrobacter	1	3	1.5295	5.20233	0.340396	0.000796285	0.263394	0.552795	3.42857	1	1.11111	1
Citrobacter	1	3	1.5295	5.2953	0.0885132	0.00213121	0.263394	0.184922	2.83333	1	0.888889	1
Pseudomonas.2	1	3	1.5295	6.33469	0.195575	0.188036	0.263394	-0.766262	1.9	1.14286	0.888889	0.928571
Curtobacterium	1	3	1.5295	4.09751	0.315894	0.00171165	0.263394	0.6996	1.95238	1.25	1	1
Microbacterium	1	3	1.5295	4.16348	0.329525	2.34899e-05	0.263394	-0.279418	0.869565	1.2	1	1
All	1	3	1.5295	5.9179	0.3288	0.274884	0.263394	0	0.419048	0.545455	0.888889	0.923077
Pseudomonas.3	2	3	1.5295	5.02284	0.200704	0.188036	0.263394	0.0667217	6.08333	1.5	1	1
Pseudomonas.1	2	3	1.5295	10.8789	0.200475	0.188036	0.263394	-0.541927	2.125	1	1.125	1.07692
Rahnella	2	3	1.5295	5.69094	0.0707098	0	0.263394	-1.33364	4.3	2.14286	1	1
Raoultella.1	2	3	1.5295	6.0119	0.0141915	0	0.263394	-0.32725	4.81818	1	1	1
Sphingobacterium	2	3	1.5295	6.53435	0.462982	0.000163181	0.263394	-0.696946	15.2143	2.57143	1.11111	1.15385
Rhizobium.1	2	3	1.5295	5.86455	0.311251	0.0015183	0.263394	-0.317628	0.333333	1.5	1	1
Arthrobacter	2	3	1.5295	5.20233	0.340396	0.000796285	0.263394	0.552795	2.66667	0.857143	1.11111	1.07692
Citrobacter	2	3	1.5295	5.2953	0.0885132	0.00213121	0.263394	0.184922	1.21429	2.71429	1	1.07692
Pseudomonas.2	2	3	1.5295	6.33469	0.195575	0.188036	0.263394	-0.766262	40.6	2.57143	1.11111	1.07692
Curtobacterium	2	3	1.5295	4.09751	0.315894	0.00171165	0.263394	0.6996	1.27586	1.36364	1	1.07143
Microbacterium	2	3	1.5295	4.16348	0.329525	2.34899e-05	0.263394	-0.279418	1.02564	1.1	1.11111	0.933333
All	2	3	1.5295	5.9179	0.3288	0.274884	0.263394	0	1.04545	1	1	1
Pseudomonas.3	3	3	1.5295	5.02284	0.200704	0.188036	0.263394	0.0667217	0.703704	1	0.8	0.928571
Pseudomonas.1	3	3	1.5295	10.8789	0.200475	0.188036	0.263394	-0.541927	0.424242	0.857143	0.888889	1.07692
Rahnella	3	3	1.5295	5.69094	0.0707098	0	0.263394	-1.33364	8.92308	2.42857	0.888889	0.923077
Raoultella.1	3	3	1.5295	6.0119	0.0141915	0	0.263394	-0.32725	1.78571	0.833333	1.125	0.923077
Sphingobacterium	3	3	1.5295	6.53435	0.462982	0.000163181	0.263394	-0.696946	0.380952	1.16667	1	0.923077
Rhizobium.1	3	3	1.5295	5.86455	0.311251	0.0015183	0.263394	-0.317628	0.959184	2.5	1.11111	1.07692
Arthrobacter	3	3	1.5295	5.20233	0.340396	0.000796285	0.263394	0.552795	2.25	0.857143	1	1
Citrobacter	3	3	1.5295	5.2953	0.0885132	0.00213121	0.263394	0.184922	0.9	1.16667	1	1
Pseudomonas.2	3	3	1.5295	6.33469	0.195575	0.188036	0.263394	-0.766262	1.6	0.857143	1	1
Curtobacterium	3	3	1.5295	4.09751	0.315894	0.00171165	0.263394	0.6996	0.928571	1.25	1	0.928571
Microbacterium	3	3	1.5295	4.16348	0.329525	2.34899e-05	0.263394	-0.279418	1.03333	1.07143	1	1
All	3	3	1.5295	5.9179	0.3288	0.274884	0.263394	0	2.375	1.66667	1.14286	1
Pseudomonas.3	4	3	1.5295	5.02284	0.200704	0.188036	0.263394	0.0667217	0.7	0.857143	0.9	1
Pseudomonas.1	4	3	1.5295	10.8789	0.200475	0.188036	0.263394	-0.541927	1.66667	0.857143	1	1.07692
Rahnella	4	3	1.5295	5.69094	0.0707098	0	0.263394	-1.33364	1.1875	1.33333	1	0.923077
Raoultella.1	4	3	1.5295	6.0119	0.0141915	0	0.263394	-0.32725	4.46429	1.16667	0.888889	0.923077
Sphingobacterium	4	3	1.5295	6.53435	0.462982	0.000163181	0.263394	-0.696946	0.633333	0.857143	1	1
Rhizobium.1	4	3	1.5295	5.86455	0.311251	0.0015183	0.263394	-0.317628	0.647059	2.3	1.33333	1
Arthrobacter	4	3	1.5295	5.20233	0.340396	0.000796285	0.263394	0.552795	1.33333	1	1	1.07692
Citrobacter	4	3	1.5295	5.2953	0.0885132	0.00213121	0.263394	0.184922	0.875	1	0.9	1
Pseudomonas.2	4	3	1.5295	6.33469	0.195575	0.188036	0.263394	-0.766262	0.6	0.857143	1.11111	1
Curtobacterium	4	3	1.5295	4.09751	0.315894	0.00171165	0.263394	0.6996	0.913043	1	0.818182	1
Microbacterium	4	3	1.5295	4.16348	0.329525	2.34899e-05	0.263394	-0.279418	0.708333	0.866667	1	1
All	4	3	1.5295	5.9179	0.3288	0.274884	0.263394	0	1.85714	0.857143	0.8	0.928571
Rhizobium.2	1	3	1.5295	5.28651	0.320716	0.0015183	0.263394	-1.07578	0.428571	1.16667	1.125	1
Roseomonas	1	3	1.5295	6.34899	0.299264	3.23248e-05	0.263394	0.163055	1.71429	0.857143	1.125	1.08333
Novosphingobium.1	1	3	1.5295	5.24502	0.29817	0.000909725	0.263394	-0.630089	0.172662	0.857143	1	1
Novosphingobium.2	1	3	1.5295	5.23656	0.296695	0.000909725	0.263394	-0.911639	1.28571	1	1.125	1
Raoultella.2	1	3	1.5295	5.65373	0.0001	0	0.263394	-2.14821	1.2	1	1	1
Serratia	1	3	1.5295	6.38494	0.171669	0.0289513	0.263394	-0.43432	1	1	1.125	1.07692
Chryseobacterium.1	1	3	1.5295	5.30086	0.429757	0.000890421	0.263394	0.832382	0.454545	1.16667	1	0.928571
Chryseobacterium.2	1	3	1.5295	4.61797	0.412665	0.000890421	0.263394	1.25976	1.33333	0.857143	1	1
Pantoea.1	1	3	1.5295	4.70588	0.196282	0.049426	0.263394	-1.54091	0.8	1	1	1
Pantoea.2	1	3	1.5295	5.50922	0.193137	0.049426	0.263394	-0.772125	1.36364	1.16667	0.888889	1
Bacillus	1	3	1.5295	4.88234	0.352358	0.000293504	0.263394	0.439972	1.07692	0.857143	1	1
A_CTRL	1	3	1.5295	0	0	0	0.263394	0	1.28571	1	1	1
Rhizobium.2	2	3	1.5295	5.28651	0.320716	0.0015183	0.263394	-1.07578	0.923077	1	1	1
Roseomonas	2	3	1.5295	6.34899	0.299264	3.23248e-05	0.263394	0.163055	0.636364	0.857143	0.888889	1.07143
Novosphingobium.1	2	3	1.5295	5.24502	0.29817	0.000909725	0.263394	-0.630089	1.07692	1.14286	1	1
Novosphingobium.2	2	3	1.5295	5.23656	0.296695	0.000909725	0.263394	-0.911639	0.365385	1	0.888889	1.07692
Raoultella.2	2	3	1.5295	5.65373	0.0001	0	0.263394	-2.14821	0.875	0.833333	1	1.07692
Serratia	2	3	1.5295	6.38494	0.171669	0.0289513	0.263394	-0.43432	80.7273	2.28571	1	1.07692
Chryseobacterium.1	2	3	1.5295	5.30086	0.429757	0.000890421	0.263394	0.832382	1.8	1.14286	1	1.07692
Chryseobacterium.2	2	3	1.5295	4.61797	0.412665	0.000890421	0.263394	1.25976	1.33333	1	1	0.928571
Pantoea.1	2	3	1.5295	4.70588	0.196282	0.049426	0.263394	-1.54091	9.31818	1.14286	0.8	0.928571
Pantoea.2	2	3	1.5295	5.50922	0.193137	0.049426	0.263394	-0.772125	1.125	1	1	1
Bacillus	2	3	1.5295	4.88234	0.352358	0.000293504	0.263394	0.439972	0.666667	1	0.888889	1
A_CTRL	2	3	1.5295	0	0	0	0.263394	0	1.375	0.857143	1.14286	1
Rhizobium.2	3	3	1.5295	5.28651	0.320716	0.0015183	0.263394	-1.07578	9.7	1	1	1
Roseomonas	3	3	1.5295	6.34899	0.299264	3.23248e-05	0.263394	0.163055	29.75	1	1	1.07692
Novosphingobium.1	3	3	1.5295	5.24502	0.29817	0.000909725	0.263394	-0.630089	2.28	1	0.888889	1
Novosphingobium.2	3	3	1.5295	5.23656	0.296695	0.000909725	0.263394	-0.911639	1.30464	0.857143	1.22222	1
Raoultella.2	3	3	1.5295	5.65373	0.0001	0	0.263394	-2.14821	8.92857	1	0.888889	1
Serratia	3	3	1.5295	6.38494	0.171669	0.0289513	0.263394	-0.43432	73.6154	2	1.22222	1
Chryseobacterium.1	3	3	1.5295	5.30086	0.429757	0.000890421	0.263394	0.832382	4.46154	1	0.9	1
Chryseobacterium.2	3	3	1.5295	4.61797	0.412665	0.000890421	0.263394	1.25976	8.4	0.857143	1	1.07692
Pantoea.1	3	3	1.5295	4.70588	0.196282	0.049426	0.263394	-1.54091	1.10526	1	0.9	0.866667
Pantoea.2	3	3	1.5295	5.50922	0.193137	0.049426	0.263394	-0.772125	4.25	0.857143	0.888889	1
Bacillus	3	3	1.5295	4.88234	0.352358	0.000293504	0.263394	0.439972	2.09091	1	0.9	1
A_CTRL	3	3	1.5295	0	0	0	0.263394	0	1	0.857143	1	0.928571
Rhizobium.2	4	3	1.5295	5.28651	0.320716	0.0015183	0.263394	-1.07578	6.75	1	0.9	1
Roseomonas	4	3	1.5295	6.34899	0.299264	3.23248e-05	0.263394	0.163055	8.28571	0.7	0.666667	0.823529
Novosphingobium.1	4	3	1.5295	5.24502	0.29817	0.000909725	0.263394	-0.630089	32.375	1.5	0.9	1
Novosphingobium.2	4	3	1.5295	5.23656	0.296695	0.000909725	0.263394	-0.911639	2.21277	6.71429	1.2	1.14286
Raoultella.2	4	3	1.5295	5.65373	0.0001	0	0.263394	-2.14821	1	0.857143	0.888889	1
Serratia	4	3	1.5295	6.38494	0.171669	0.0289513	0.263394	-0.43432	1.2	0.857143	0.9	1
Chryseobacterium.1	4	3	1.5295	5.30086	0.429757	0.000890421	0.263394	0.832382	3	0.857143	0.818182	0.928571
Chryseobacterium.2	4	3	1.5295	4.61797	0.412665	0.000890421	0.263394	1.25976	0.607143	0.857143	0.9	1.07692
Pantoea.1	4	3	1.5295	4.70588	0.196282	0.049426	0.263394	-1.54091	0.208791	1	1.3	1.07143
Pantoea.2	4	3	1.5295	5.50922	0.193137	0.049426	0.263394	-0.772125	13	0.875	0.9	0.928571
Bacillus	4	3	1.5295	4.88234	0.352358	0.000293504	0.263394	0.439972	6.57143	0.857143	1	1
A_CTRL	4	3	1.5295	0	0	0	0.263394	0	5.55556	0.714286	0.9	1
Pseudomonas.3	1	4	0.2357	5.02284	0.200704	0.188036	-0.249009	0.0667217	4.49206	1	1	1
Pseudomonas.1	1	4	0.2357	10.8789	0.200475	0.188036	-0.249009	-0.541927	3.6875	1	1	1.09091
Rahnella	1	4	0.2357	5.69094	0.0707098	0	-0.249009	-1.33364	5.53333	1	1	0.75
Raoultella.1	1	4	0.2357	6.0119	0.0141915	0	-0.249009	-0.32725	1.42857	1	1.14286	0.923077
Sphingobacterium	1	4	0.2357	6.53435	0.462982	0.000163181	-0.249009	-0.696946	11.2353	1.08696	1.14706	0.894737
Rhizobium.1	1	4	0.2357	5.86455	0.311251	0.0015183	-0.249009	-0.317628	1.11765	3.10345	2.53333	2
Arthrobacter	1	4	0.2357	5.20233	0.340396	0.000796285	-0.249009	0.552795	3.8	1	1	0.923077
Citrobacter	1	4	0.2357	5.2953	0.0885132	0.00213121	-0.249009	0.184922	7.20833	1.16667	1	0.923077
Pseudomonas.2	1	4	0.2357	6.33469	0.195575	0.188036	-0.249009	-0.766262	1.03333	1.2	1	0.857143
Curtobacterium	1	4	0.2357	4.09751	0.315894	0.00171165	-0.249009	0.6996	1.125	6.6	1.42857	0.857143
Microbacterium	1	4	0.2357	4.16348	0.329525	2.34899e-05	-0.249009	-0.279418	1.33333	0.583333	0.777778	0.846154
All	1	4	0.2357	5.9179	0.3288	0.274884	-0.249009	0	0.7125	2.33333	1.42857	1.21429
Pseudomonas.3	2	4	0.2357	5.02284	0.200704	0.188036	-0.249009	0.0667217	1.25	1	1.14286	1.15385
Pseudomonas.1	2	4	0.2357	10.8789	0.200475	0.188036	-0.249009	-0.541927	2.07407	1.16667	1.14286	1.36364
Rahnella	2	4	0.2357	5.69094	0.0707098	0	-0.249009	-1.33364	3.5	2	1.14286	1.15385
Raoultella.1	2	4	0.2357	6.0119	0.0141915	0	-0.249009	-0.32725	4.26667	1.16667	1.33333	0.785714
Sphingobacterium	2	4	0.2357	6.53435	0.462982	0.000163181	-0.249009	-0.696946	3.31818	1.66667	1.42857	1
Rhizobium.1	2	4	0.2357	5.86455	0.311251	0.0015183	-0.249009	-0.317628	1.38889	1.31818	1.15	0.461538
Arthrobacter	2	4	0.2357	5.20233	0.340396	0.000796285	-0.249009	0.552795	2.2	1	1.14286	0.785714
Citrobacter	2	4	0.2357	5.2953	0.0885132	0.00213121	-0.249009	0.184922	1.62963	1	1.14286	0.923077
Pseudomonas.2	2	4	0.2357	6.33469	0.195575	0.188036	-0.249009	-0.766262	0.612903	1.16667	1.14286	0.923077
Curtobacterium	2	4	0.2357	4.09751	0.315894	0.00171165	-0.249009	0.6996	1.75	5	1.25	0.846154
Microbacterium	2	4	0.2357	4.16348	0.329525	2.34899e-05	-0.249009	-0.279418	3	1.76923	1	0.923077
All	2	4	0.2357	5.9179	0.3288	0.274884	-0.249009	0	1.48421	2.28571	1.375	0.857143
Pseudomonas.3	3	4	0.2357	5.02284	0.200704	0.188036	-0.249009	0.0667217	16.2162	3.4	1.42857	1.25
Pseudomonas.1	3	4	0.2357	10.8789	0.200475	0.188036	-0.249009	-0.541927	2.59091	0.857143	1.14286	1.09091
Rahnella	3	4	0.2357	5.69094	0.0707098	0	-0.249009	-1.33364	2.80952	1	1	1
Raoultella.1	3	4	0.2357	6.0119	0.0141915	0	-0.249009	-0.32725	1.75	0.714286	1	1
Sphingobacterium	3	4	0.2357	6.53435	0.462982	0.000163181	-0.249009	-0.696946	6.24	1.25926	1.58065	1.05
Rhizobium.1	3	4	0.2357	5.86455	0.311251	0.0015183	-0.249009	-0.317628	1.0625	0.545455	0.75	0.736842
Arthrobacter	3	4	0.2357	5.20233	0.340396	0.000796285	-0.249009	0.552795	2.15	1	1	1.16667
Citrobacter	3	4	0.2357	5.2953	0.0885132	0.00213121	-0.249009	0.184922	9.37931	1	1	1.07692
Pseudomonas.2	3	4	0.2357	6.33469	0.195575	0.188036	-0.249009	-0.766262	1.94118	1	1	1.15385
Curtobacterium	3	4	0.2357	4.09751	0.315894	0.00171165	-0.249009	0.6996	1.47059	5.3	1.42857	0.923077
Microbacterium	3	4	0.2357	4.16348	0.329525	2.34899e-05	-0.249009	-0.279418	1.84211	0.4	0.875	0.923077
All	3	4	0.2357	5.9179	0.3288	0.274884	-0.249009	0	0.483871	2.14286	1.28571	0.857143
Pseudomonas.3	4	4	0.2357	5.02284	0.200704	0.188036	-0.249009	0.0667217	7.11364	1	1.14286	0.846154
Pseudomonas.1	4	4	0.2357	10.8789	0.200475	0.188036	-0.249009	-0.541927	3.16667	1.16667	1.28571	1.09091
Rahnella	4	4	0.2357	5.69094	0.0707098	0	-0.249009	-1.33364	4.85714	1	1	0.923077
Raoultella.1	4	4	0.2357	6.0119	0.0141915	0	-0.249009	-0.32725	1.625	1.2	1.16667	1
Sphingobacterium	4	4	0.2357	6.53435	0.462982	0.000163181	-0.249009	-0.696946	3.33333	17.3333	7	1.53846
Rhizobium.1	4	4	0.2357	5.86455	0.311251	0.0015183	-0.249009	-0.317628	1.05263	0.342857	0.5	0.583333
Arthrobacter	4	4	0.2357	5.20233	0.340396	0.000796285	-0.249009	0.552795	1.41667	1	1	0.923077
Citrobacter	4	4	0.2357	5.2953	0.0885132	0.00213121	-0.249009	0.184922	4.23077	1	1.16667	0.923077
Pseudomonas.2	4	4	0.2357	6.33469	0.195575	0.188036	-0.249009	-0.766262	0.967742	1	1.16667	1
Curtobacterium	4	4	0.2357	4.09751	0.315894	0.00171165	-0.249009	0.6996	0.818182	4.8	1	1
Microbacterium	4	4	0.2357	4.16348	0.329525	2.34899e-05	-0.249009	-0.279418	1.6	0.230769	0.7	0.928571
All	4	4	0.2357	5.9179	0.3288	0.274884	-0.249009	0	1.7	1.11111	1.125	0.857143
Rhizobium.2	1	4	0.2357	5.28651	0.320716	0.0015183	-0.249009	-1.07578	2.375	0.857143	0.875	0.923077
Roseomonas	1	4	0.2357	6.34899	0.299264	3.23248e-05	-0.249009	0.163055	7.53933	1	1.14286	1.18182
Novosphingobium.1	1	4	0.2357	5.24502	0.29817	0.000909725	-0.249009	-0.630089	1.58	1.72727	1.11111	1.07143
Novosphingobium.2	1	4	0.2357	5.23656	0.296695	0.000909725	-0.249009	-0.911639	1.35294	1.27273	1.1	0.933333
Raoultella.2	1	4	0.2357	5.65373	0.0001	0	-0.249009	-2.14821	0.9	1.2	1.14286	1
Serratia	1	4	0.2357	6.38494	0.171669	0.0289513	-0.249009	-0.43432	8.09677	1	1.28571	0.928571
Chryseobacterium.1	1	4	0.2357	5.30086	0.429757	0.000890421	-0.249009	0.832382	2.07692	1	1.14286	1
Chryseobacterium.2	1	4	0.2357	4.61797	0.412665	0.000890421	-0.249009	1.25976	2.57143	1	1	1
Pantoea.1	1	4	0.2357	4.70588	0.196282	0.049426	-0.249009	-1.54091	0.823529	1	1.42857	1.07692
Pantoea.2	1	4	0.2357	5.50922	0.193137	0.049426	-0.249009	-0.772125	1.3125	1	1.57143	1
Bacillus	1	4	0.2357	4.88234	0.352358	0.000293504	-0.249009	0.439972	1	1	1.28571	1
A_CTRL	1	4	0.2357	0	0	0	-0.249009	0	1.375	1	1.125	0.928571
Rhizobium.2	2	4	0.2357	5.28651	0.320716	0.0015183	-0.249009	-1.07578	1.23077	1	1	1
Roseomonas	2	4	0.2357	6.34899	0.299264	3.23248e-05	-0.249009	0.163055	0.878788	1	1	1.18182
Novosphingobium.1	2	4	0.2357	5.24502	0.29817	0.000909725	-0.249009	-0.630089	1.2	0.230769	0.7	1
Novosphingobium.2	2	4	0.2357	5.23656	0.296695	0.000909725	-0.249009	-0.911639	0.941176	3.06667	1.375	1.07692
Raoultella.2	2	4	0.2357	5.65373	0.0001	0	-0.249009	-2.14821	1.08824	1.4	1.16667	0.923077
Serratia	2	4	0.2357	6.38494	0.171669	0.0289513	-0.249009	-0.43432	1.0625	1	1.16667	0.928571
Chryseobacterium.1	2	4	0.2357	5.30086	0.429757	0.000890421	-0.249009	0.832382	0.6875	0.857143	1.14286	1
Chryseobacterium.2	2	4	0.2357	4.61797	0.412665	0.000890421	-0.249009	1.25976	3.70588	1	1.14286	0.923077
Pantoea.1	2	4	0.2357	4.70588	0.196282	0.049426	-0.249009	-1.54091	0.892857	1	1.28571	1.07692
Pantoea.2	2	4	0.2357	5.50922	0.193137	0.049426	-0.249009	-0.772125	0.933333	1	1.14286	0.866667
Bacillus	2	4	0.2357	4.88234	0.352358	0.000293504	-0.249009	0.439972	2.2	0.857143	1.125	0.923077
A_CTRL	2	4	0.2357	0	0	0	-0.249009	0	0.916667	0.875	0.888889	0.928571
Rhizobium.2	3	4	0.2357	5.28651	0.320716	0.0015183	-0.249009	-1.07578	0.764706	1	1.14286	1
Roseomonas	3	4	0.2357	6.34899	0.299264	3.23248e-05	-0.249009	0.163055	1.34375	0.833333	1.14286	1
Novosphingobium.1	3	4	0.2357	5.24502	0.29817	0.000909725	-0.249009	-0.630089	4.36667	1.28571	1.14286	1
Novosphingobium.2	3	4	0.2357	5.23656	0.296695	0.000909725	-0.249009	-0.911639	2.07143	1.62162	1.5	1.06667
Raoultella.2	3	4	0.2357	5.65373	0.0001	0	-0.249009	-2.14821	0.4	1.16667	1.5	1
Serratia	3	4	0.2357	6.38494	0.171669	0.0289513	-0.249009	-0.43432	0.928571	0.75	1.28571	0.923077
Chryseobacterium.1	3	4	0.2357	5.30086	0.429757	0.000890421	-0.249009	0.832382	0.555556	0.857143	1.28571	1
Chryseobacterium.2	3	4	0.2357	4.61797	0.412665	0.000890421	-0.249009	1.25976	4.75	0.857143	1.14286	1
Pantoea.1	3	4	0.2357	4.70588	0.196282	0.049426	-0.249009	-1.54091	0.9	0.875	0.9	1.07692
Pantoea.2	3	4	0.2357	5.50922	0.193137	0.049426	-0.249009	-0.772125	0.9	0.875	1.28571	1
Bacillus	3	4	0.2357	4.88234	0.352358	0.000293504	-0.249009	0.439972	1.25	0.875	1.28571	1
A_CTRL	3	4	0.2357	0	0	0	-0.249009	0	1.38462	0.777778	1.125	1
Rhizobium.2	4	4	0.2357	5.28651	0.320716	0.0015183	-0.249009	-1.07578	0.9	1.5	1.14286	1.07692
Roseomonas	4	4	0.2357	6.34899	0.299264	3.23248e-05	-0.249009	0.163055	0.966102	1.5	1.28571	1.08333
Novosphingobium.1	4	4	0.2357	5.24502	0.29817	0.000909725	-0.249009	-0.630089	8.5	0.5	1	1
Novosphingobium.2	4	4	0.2357	5.23656	0.296695	0.000909725	-0.249009	-0.911639	2.125	2.06452	0.909091	1
Raoultella.2	4	4	0.2357	5.65373	0.0001	0	-0.249009	-2.14821	0.857143	1	1.5	0.928571
Serratia	4	4	0.2357	6.38494	0.171669	0.0289513	-0.249009	-0.43432	1.4	1.33333	1.5	0.928571
Chryseobacterium.1	4	4	0.2357	5.30086	0.429757	0.000890421	-0.249009	0.832382	0.823529	1.33333	1.28571	0.928571
Chryseobacterium.2	4	4	0.2357	4.61797	0.412665	0.000890421	-0.249009	1.25976	1.56	1.5	1.28571	0.928571
Pantoea.1	4	4	0.2357	4.70588	0.196282	0.049426	-0.249009	-1.54091	1.1	1.5	1.42857	1.07143
Pantoea.2	4	4	0.2357	5.50922	0.193137	0.049426	-0.249009	-0.772125	1.53333	1.5	1.125	1
Bacillus	4	4	0.2357	4.88234	0.352358	0.000293504	-0.249009	0.439972	1.25	1.5	1.14286	0.928571
A_CTRL	4	4	0.2357	0	0	0	-0.249009	0	0.6	1.125	1.14286	1
Pseudomonas.3	1	4	0.2357	5.02284	0.200704	0.188036	-0.249009	0.0667217	1.44444	1.66667	1.25	1.25
Pseudomonas.1	1	4	0.2357	10.8789	0.200475	0.188036	-0.249009	-0.541927	0.615385	1	1.33333	0.75
Rahnella	1	4	0.2357	5.69094	0.0707098	0	-0.249009	-1.33364	1.16667	1	1	0.8
Raoultella.1	1	4	0.2357	6.0119	0.0141915	0	-0.249009	-0.32725	8.22222	1.5	1	1
Sphingobacterium	1	4	0.2357	6.53435	0.462982	0.000163181	-0.249009	-0.696946	1.1	1.2	1	1.25
Rhizobium.1	1	4	0.2357	5.86455	0.311251	0.0015183	-0.249009	-0.317628	3.72727	1.5	1.5	1
Arthrobacter	1	4	0.2357	5.20233	0.340396	0.000796285	-0.249009	0.552795	0.769231	1.33333	1.66667	1
Citrobacter	1	4	0.2357	5.2953	0.0885132	0.00213121	-0.249009	0.184922	0.75	1.66667	1	1
Pseudomonas.2	1	4	0.2357	6.33469	0.195575	0.188036	-0.249009	-0.766262	1.85714	1	1.25	1
Curtobacterium	1	4	0.2357	4.09751	0.315894	0.00171165	-0.249009	0.6996	0.875	1	1	1
Microbacterium	1	4	0.2357	4.16348	0.329525	2.34899e-05	-0.249009	-0.279418	0.214286	0.307692	1.25	1.66667
All	1	4	0.2357	5.9179	0.3288	0.274884	-0.249009	0	6.53333	2	1.66667	1
Pseudomonas.3	2	4	0.2357	5.02284	0.200704	0.188036	-0.249009	0.0667217	7.71429	1.25	1	0.8
Pseudomonas.1	2	4	0.2357	10.8789	0.200475	0.188036	-0.249009	-0.541927	1.23077	1	1.25	1
Rahnella	2	4	0.2357	5.69094	0.0707098	0	-0.249009	-1.33364	1.4	2	0.8	1
Raoultella.1	2	4	0.2357	6.0119	0.0141915	0	-0.249009	-0.32725	110.556	1.5	1	1.5
Sphingobacterium	2	4	0.2357	6.53435	0.462982	0.000163181	-0.249009	-0.696946	3.55556	1.66667	1	1
Rhizobium.1	2	4	0.2357	5.86455	0.311251	0.0015183	-0.249009	-0.317628	4.8	1.4	1.6	1
Arthrobacter	2	4	0.2357	5.20233	0.340396	0.000796285	-0.249009	0.552795	1.875	1.66667	1	0.8
Citrobacter	2	4	0.2357	5.2953	0.0885132	0.00213121	-0.249009	0.184922	0.5	1	1.25	1
Pseudomonas.2	2	4	0.2357	6.33469	0.195575	0.188036	-0.249009	-0.766262	1.28571	1.66667	1.25	0.75
Curtobacterium	2	4	0.2357	4.09751	0.315894	0.00171165	-0.249009	0.6996	1.85714	1.25	1	1
Microbacterium	2	4	0.2357	4.16348	0.329525	2.34899e-05	-0.249009	-0.279418	1.58333	0.416667	1.25	1
All	2	4	0.2357	5.9179	0.3288	0.274884	-0.249009	0	7.12	1.5	1	1
Pseudomonas.3	3	4	0.2357	5.02284	0.200704	0.188036	-0.249009	0.0667217	0.692308	1.5	1.25	1
Pseudomonas.1	3	4	0.2357	10.8789	0.200475	0.188036	-0.249009	-0.541927	0.818182	1.33333	1	1
Rahnella	3	4	0.2357	5.69094	0.0707098	0	-0.249009	-1.33364	1	1.33333	1	1
Raoultella.1	3	4	0.2357	6.0119	0.0141915	0	-0.249009	-0.32725	2.94118	1	1	0.666667
Sphingobacterium	3	4	0.2357	6.53435	0.462982	0.000163181	-0.249009	-0.696946	1.66667	1.25	1	1
Rhizobium.1	3	4	0.2357	5.86455	0.311251	0.0015183	-0.249009	-0.317628	2.27778	1.2	1	1
Arthrobacter	3	4	0.2357	5.20233	0.340396	0.000796285	-0.249009	0.552795	1.25	1	1	0.6
Citrobacter	3	4	0.2357	5.2953	0.0885132	0.00213121	-0.249009	0.184922	1	1	1.25	0.75
Pseudomonas.2	3	4	0.2357	6.33469	0.195575	0.188036	-0.249009	-0.766262	2	1	1.25	1
Curtobacterium	3	4	0.2357	4.09751	0.315894	0.00171165	-0.249009	0.6996	0.9	1	1	1.25
Microbacterium	3	4	0.2357	4.16348	0.329525	2.34899e-05	-0.249009	-0.279418	1.85714	0.307692	0.8	1.33333
All	3	4	0.2357	5.9179	0.3288	0.274884	-0.249009	0	18.6364	1.5	1.33333	1
Pseudomonas.3	4	4	0.2357	5.02284	0.200704	0.188036	-0.249009	0.0667217	1.7	1.25	1	1
Pseudomonas.1	4	4	0.2357	10.8789	0.200475	0.188036	-0.249009	-0.541927	3.66667	1.66667	1	1
Rahnella	4	4	0.2357	5.69094	0.0707098	0	-0.249009	-1.33364	1.41667	1	1	1
Raoultella.1	4	4	0.2357	6.0119	0.0141915	0	-0.249009	-0.32725	30.5714	1.5	1	1.5
Sphingobacterium	4	4	0.2357	6.53435	0.462982	0.000163181	-0.249009	-0.696946	2.6	1.25	0.8	1
Rhizobium.1	4	4	0.2357	5.86455	0.311251	0.0015183	-0.249009	-0.317628	3.09091	1.5	1	1
Arthrobacter	4	4	0.2357	5.20233	0.340396	0.000796285	-0.249009	0.552795	1.5	1.33333	1	1
Citrobacter	4	4	0.2357	5.2953	0.0885132	0.00213121	-0.249009	0.184922	0.529412	2.66667	0.8	1
Pseudomonas.2	4	4	0.2357	6.33469	0.195575	0.188036	-0.249009	-0.766262	1.23077	1	0.8	1
Curtobacterium	4	4	0.2357	4.09751	0.315894	0.00171165	-0.249009	0.6996	1.57143	1.33333	1	0.8
Microbacterium	4	4	0.2357	4.16348	0.329525	2.34899e-05	-0.249009	-0.279418	0.538462	0.285714	1.25	0.8
All	4	4	0.2357	5.9179	0.3288	0.274884	-0.249009	0	5.76596	1	1.33333	1
Rhizobium.2	1	4	0.2357	5.28651	0.320716	0.0015183	-0.249009	-1.07578	1.5	1.33333	1	1
Roseomonas	1	4	0.2357	6.34899	0.299264	3.23248e-05	-0.249009	0.163055	1.25	1.33333	1.25	1
Novosphingobium.1	1	4	0.2357	5.24502	0.29817	0.000909725	-0.249009	-0.630089	1.82412	1.33333	1.25	1.25
Novosphingobium.2	1	4	0.2357	5.23656	0.296695	0.000909725	-0.249009	-0.911639	0.795045	1.66667	1.33333	1
Raoultella.2	1	4	0.2357	5.65373	0.0001	0	-0.249009	-2.14821	2.41667	1.5	1.5	1
Serratia	1	4	0.2357	6.38494	0.171669	0.0289513	-0.249009	-0.43432	0.777778	1.66667	1.25	1.25
Chryseobacterium.1	1	4	0.2357	5.30086	0.429757	0.000890421	-0.249009	0.832382	1.61538	1.33333	1	1
Chryseobacterium.2	1	4	0.2357	4.61797	0.412665	0.000890421	-0.249009	1.25976	2	1.25	1	1
Pantoea.1	1	4	0.2357	4.70588	0.196282	0.049426	-0.249009	-1.54091	4	1	1.25	1
Pantoea.2	1	4	0.2357	5.50922	0.193137	0.049426	-0.249009	-0.772125	2.375	1.33333	1.25	1
Bacillus	1	4	0.2357	4.88234	0.352358	0.000293504	-0.249009	0.439972	2	1.33333	1	1
A_CTRL	1	4	0.2357	0	0	0	-0.249009	0	0.4	1	1.25	1
Rhizobium.2	2	4	0.2357	5.28651	0.320716	0.0015183	-0.249009	-1.07578	1.71429	1.25	1.25	1
Roseomonas	2	4	0.2357	6.34899	0.299264	3.23248e-05	-0.249009	0.163055	1.2	1.66667	1.25	1
Novosphingobium.1	2	4	0.2357	5.24502	0.29817	0.000909725	-0.249009	-0.630089	1.47568	1.25	1	1.33333
Novosphingobium.2	2	4	0.2357	5.23656	0.296695	0.000909725	-0.249009	-0.911639	1.00898	1.33333	1	1
Raoultella.2	2	4	0.2357	5.65373	0.0001	0	-0.249009	-2.14821	1.42105	1.5	1	0.666667
Serratia	2	4	0.2357	6.38494	0.171669	0.0289513	-0.249009	-0.43432	1.5	1.25	1.25	1
Chryseobacterium.1	2	4	0.2357	5.30086	0.429757	0.000890421	-0.249009	0.832382	0.416667	1.33333	1.25	0.8
Chryseobacterium.2	2	4	0.2357	4.61797	0.412665	0.000890421	-0.249009	1.25976	1.5	1.33333	1	1
Pantoea.1	2	4	0.2357	4.70588	0.196282	0.049426	-0.249009	-1.54091	2.30769	1	1	1
Pantoea.2	2	4	0.2357	5.50922	0.193137	0.049426	-0.249009	-0.772125	0.916667	1	1	1
Bacillus	2	4	0.2357	4.88234	0.352358	0.000293504	-0.249009	0.439972	1.9	1	1.25	1
A_CTRL	2	4	0.2357	0	0	0	-0.249009	0	1	1	0.8	1
Rhizobium.2	3	4	0.2357	5.28651	0.320716	0.0015183	-0.249009	-1.07578	0.571429	1.33333	1.25	1
Roseomonas	3	4	0.2357	6.34899	0.299264	3.23248e-05	-0.249009	0.163055	1	1	1.25	1
Novosphingobium.1	3	4	0.2357	5.24502	0.29817	0.000909725	-0.249009	-0.630089	1.21839	1.33333	0.8	1
Novosphingobium.2	3	4	0.2357	5.23656	0.296695	0.000909725	-0.249009	-0.911639	0.964578	1	1.25	1
Raoultella.2	3	4	0.2357	5.65373	0.0001	0	-0.249009	-2.14821	1.81818	1.5	1	1
Serratia	3	4	0.2357	6.38494	0.171669	0.0289513	-0.249009	-0.43432	1	1.66667	1.25	1
Chryseobacterium.1	3	4	0.2357	5.30086	0.429757	0.000890421	-0.249009	0.832382	1.1	1.33333	1	1.33333
Chryseobacterium.2	3	4	0.2357	4.61797	0.412665	0.000890421	-0.249009	1.25976	0.75	1	1	1
Pantoea.1	3	4	0.2357	4.70588	0.196282	0.049426	-0.249009	-1.54091	4.33333	1	0.8	1
Pantoea.2	3	4	0.2357	5.50922	0.193137	0.049426	-0.249009	-0.772125	1.44444	1.33333	1	1
Bacillus	3	4	0.2357	4.88234	0.352358	0.000293504	-0.249009	0.439972	1.14286	1.33333	1	1
A_CTRL	3	4	0.2357	0	0	0	-0.249009	0	0.583333	1.33333	1	1
Rhizobium.2	4	4	0.2357	5.28651	0.320716	0.0015183	-0.249009	-1.07578	0.666667	1	1.25	1.25
Roseomonas	4	4	0.2357	6.34899	0.299264	3.23248e-05	-0.249009	0.163055	0.571429	1	1	0.8
Novosphingobium.1	4	4	0.2357	5.24502	0.29817	0.000909725	-0.249009	-0.630089	0.941799	1	1	1
Novosphingobium.2	4	4	0.2357	5.23656	0.296695	0.000909725	-0.249009	-0.911639	1.43836	1	1.25	1
Raoultella.2	4	4	0.2357	5.65373	0.0001	0	-0.249009	-2.14821	2.30769	1.5	1	1
Serratia	4	4	0.2357	6.38494	0.171669	0.0289513	-0.249009	-0.43432	1	1	1.25	1
Chryseobacterium.1	4	4	0.2357	5.30086	0.429757	0.000890421	-0.249009	0.832382	0.555556	1.66667	1	0.75
Chryseobacterium.2	4	4	0.2357	4.61797	0.412665	0.000890421	-0.249009	1.25976	0.956522	1	0.8	0.75
Pantoea.1	4	4	0.2357	4.70588	0.196282	0.049426	-0.249009	-1.54091	2.28571	1	1.25	1
Pantoea.2	4	4	0.2357	5.50922	0.193137	0.049426	-0.249009	-0.772125	1.16667	1.33333	1.25	1
Bacillus	4	4	0.2357	4.88234	0.352358	0.000293504	-0.249009	0.439972	4.6	1	1	0.75
A_CTRL	4	4	0.2357	0	0	0	-0.249009	0	0.611111	1.75	1.25	1
Pseudomonas.3	1	4	0.2357	5.02284	0.200704	0.188036	-0.249009	0.0667217	3.90909	0.8	1.2	0.8
Pseudomonas.1	1	4	0.2357	10.8789	0.200475	0.188036	-0.249009	-0.541927	0.818182	1	0.833333	0.8
Rahnella	1	4	0.2357	5.69094	0.0707098	0	-0.249009	-1.33364	5.42857	0.8	1.2	1
Raoultella.1	1	4	0.2357	6.0119	0.0141915	0	-0.249009	-0.32725	0.658537	1.75	1.2	1.25
Sphingobacterium	1	4	0.2357	6.53435	0.462982	0.000163181	-0.249009	-0.696946	0.634146	0.833333	1	1.75
Rhizobium.1	1	4	0.2357	5.86455	0.311251	0.0015183	-0.249009	-0.317628	2.73611	1.8	1.6	1.25
Arthrobacter	1	4	0.2357	5.20233	0.340396	0.000796285	-0.249009	0.552795	1.2	1	0.833333	1
Citrobacter	1	4	0.2357	5.2953	0.0885132	0.00213121	-0.249009	0.184922	1.14286	0.8	1	1
Pseudomonas.2	1	4	0.2357	6.33469	0.195575	0.188036	-0.249009	-0.766262	1.25	1	1.2	0.8
Curtobacterium	1	4	0.2357	4.09751	0.315894	0.00171165	-0.249009	0.6996	0.818182	1	1.2	1.25
Microbacterium	1	4	0.2357	4.16348	0.329525	2.34899e-05	-0.249009	-0.279418	0.888889	0.294118	0.833333	1.25
All	1	4	0.2357	5.9179	0.3288	0.274884	-0.249009	0	0.368421	1.2	1	1.25
Pseudomonas.3	2	4	0.2357	5.02284	0.200704	0.188036	-0.249009	0.0667217	1	1	1	1.2
Pseudomonas.1	2	4	0.2357	10.8789	0.200475	0.188036	-0.249009	-0.541927	2	1	0.833333	0.833333
Rahnella	2	4	0.2357	5.69094	0.0707098	0	-0.249009	-1.33364	40.8571	1.2	1	1
Raoultella.1	2	4	0.2357	6.0119	0.0141915	0	-0.249009	-0.32725	1.31746	1.2	1.2	1
Sphingobacterium	2	4	0.2357	6.53435	0.462982	0.000163181	-0.249009	-0.696946	6.9697	1	1	1
Rhizobium.1	2	4	0.2357	5.86455	0.311251	0.0015183	-0.249009	-0.317628	0.327869	0.916667	1.125	1
Arthrobacter	2	4	0.2357	5.20233	0.340396	0.000796285	-0.249009	0.552795	0.555556	1	1.2	1
Citrobacter	2	4	0.2357	5.2953	0.0885132	0.00213121	-0.249009	0.184922	1.75	1	1.2	1
Pseudomonas.2	2	4	0.2357	6.33469	0.195575	0.188036	-0.249009	-0.766262	1.11111	1	1	1
Curtobacterium	2	4	0.2357	4.09751	0.315894	0.00171165	-0.249009	0.6996	1.1	1	1	1
Microbacterium	2	4	0.2357	4.16348	0.329525	2.34899e-05	-0.249009	-0.279418	2.66667	0.6	1	1
All	2	4	0.2357	5.9179	0.3288	0.274884	-0.249009	0	0.310345	1	1	0.8
Pseudomonas.3	3	4	0.2357	5.02284	0.200704	0.188036	-0.249009	0.0667217	135.429	0.833333	1.16667	1
Pseudomonas.1	3	4	0.2357	10.8789	0.200475	0.188036	-0.249009	-0.541927	1.05882	0.833333	0.833333	0.8
Rahnella	3	4	0.2357	5.69094	0.0707098	0	-0.249009	-1.33364	3.5	0.833333	1	0.8
Raoultella.1	3	4	0.2357	6.0119	0.0141915	0	-0.249009	-0.32725	0.7	1.2	1.4	1.25
Sphingobacterium	3	4	0.2357	6.53435	0.462982	0.000163181	-0.249009	-0.696946	0.347826	0.833333	1	0.833333
Rhizobium.1	3	4	0.2357	5.86455	0.311251	0.0015183	-0.249009	-0.317628	0.0679012	1	1	1
Arthrobacter	3	4	0.2357	5.20233	0.340396	0.000796285	-0.249009	0.552795	1.57143	1	1.2	1
Citrobacter	3	4	0.2357	5.2953	0.0885132	0.00213121	-0.249009	0.184922	1.85714	1	1	1
Pseudomonas.2	3	4	0.2357	6.33469	0.195575	0.188036	-0.249009	-0.766262	0.642857	1	1	1
Curtobacterium	3	4	0.2357	4.09751	0.315894	0.00171165	-0.249009	0.6996	0.307692	1	1.2	1.25
Microbacterium	3	4	0.2357	4.16348	0.329525	2.34899e-05	-0.249009	-0.279418	0.666667	0.454545	0.833333	1
All	3	4	0.2357	5.9179	0.3288	0.274884	-0.249009	0	0.8	1	1	0.8
Pseudomonas.3	4	4	0.2357	5.02284	0.200704	0.188036	-0.249009	0.0667217	3.73077	1	1	1
Pseudomonas.1	4	4	0.2357	10.8789	0.200475	0.188036	-0.249009	-0.541927	2.2	1.2	1	1.25
Rahnella	4	4	0.2357	5.69094	0.0707098	0	-0.249009	-1.33364	3.63636	1	1	1
Raoultella.1	4	4	0.2357	6.0119	0.0141915	0	-0.249009	-0.32725	0.988095	1.2	1.2	1.25
Sphingobacterium	4	4	0.2357	6.53435	0.462982	0.000163181	-0.249009	-0.696946	0.709677	1	1	0.8
Rhizobium.1	4	4	0.2357	5.86455	0.311251	0.0015183	-0.249009	-0.317628	0.2	0.875	1	0.833333
Arthrobacter	4	4	0.2357	5.20233	0.340396	0.000796285	-0.249009	0.552795	0.625	1	1	1
Citrobacter	4	4	0.2357	5.2953	0.0885132	0.00213121	-0.249009	0.184922	0.666667	1	1.2	1
Pseudomonas.2	4	4	0.2357	6.33469	0.195575	0.188036	-0.249009	-0.766262	1	1	1.2	1
Curtobacterium	4	4	0.2357	4.09751	0.315894	0.00171165	-0.249009	0.6996	1.57143	0.833333	1	1
Microbacterium	4	4	0.2357	4.16348	0.329525	2.34899e-05	-0.249009	-0.279418	0.75	0.363636	1.2	1
All	4	4	0.2357	5.9179	0.3288	0.274884	-0.249009	0	0.403433	0.75	1.33333	1
Rhizobium.2	1	4	0.2357	5.28651	0.320716	0.0015183	-0.249009	-1.07578	5.42857	1	1.2	1
Roseomonas	1	4	0.2357	6.34899	0.299264	3.23248e-05	-0.249009	0.163055	1.66667	1	0.833333	1
Novosphingobium.1	1	4	0.2357	5.24502	0.29817	0.000909725	-0.249009	-0.630089	12.3121	1.2	1	1
Novosphingobium.2	1	4	0.2357	5.23656	0.296695	0.000909725	-0.249009	-0.911639	0.101948	1.25	1.2	1.25
Raoultella.2	1	4	0.2357	5.65373	0.0001	0	-0.249009	-2.14821	0.538462	1	0.857143	1
Serratia	1	4	0.2357	6.38494	0.171669	0.0289513	-0.249009	-0.43432	1.09091	1	1	0.833333
Chryseobacterium.1	1	4	0.2357	5.30086	0.429757	0.000890421	-0.249009	0.832382	2.5	1	1.2	1
Chryseobacterium.2	1	4	0.2357	4.61797	0.412665	0.000890421	-0.249009	1.25976	1.6	0.833333	1.2	1
Pantoea.1	1	4	0.2357	4.70588	0.196282	0.049426	-0.249009	-1.54091	1.4	1	1.2	1
Pantoea.2	1	4	0.2357	5.50922	0.193137	0.049426	-0.249009	-0.772125	0.5	1	1.2	0.8
Bacillus	1	4	0.2357	4.88234	0.352358	0.000293504	-0.249009	0.439972	2.125	1	1	0.8
A_CTRL	1	4	0.2357	0	0	0	-0.249009	0	0.857143	1.5	1	1
Rhizobium.2	2	4	0.2357	5.28651	0.320716	0.0015183	-0.249009	-1.07578	0.7	1	1	1
Roseomonas	2	4	0.2357	6.34899	0.299264	3.23248e-05	-0.249009	0.163055	1.33333	0.8	0.833333	1
Novosphingobium.1	2	4	0.2357	5.24502	0.29817	0.000909725	-0.249009	-0.630089	2.19881	0.833333	1	0.8
Novosphingobium.2	2	4	0.2357	5.23656	0.296695	0.000909725	-0.249009	-0.911639	0.237805	1.5	1.2	1.25
Raoultella.2	2	4	0.2357	5.65373	0.0001	0	-0.249009	-2.14821	0.568182	1.2	1.2	1
Serratia	2	4	0.2357	6.38494	0.171669	0.0289513	-0.249009	-0.43432	0.625	0.833333	1	1
Chryseobacterium.1	2	4	0.2357	5.30086	0.429757	0.000890421	-0.249009	0.832382	1.57143	1	1.2	0.833333
Chryseobacterium.2	2	4	0.2357	4.61797	0.412665	0.000890421	-0.249009	1.25976	2.33333	1	1	1
Pantoea.1	2	4	0.2357	4.70588	0.196282	0.049426	-0.249009	-1.54091	1.59091	1	1.2	1.25
Pantoea.2	2	4	0.2357	5.50922	0.193137	0.049426	-0.249009	-0.772125	0.5	1	1.2	1
Bacillus	2	4	0.2357	4.88234	0.352358	0.000293504	-0.249009	0.439972	1.16667	1	1	1
A_CTRL	2	4	0.2357	0	0	0	-0.249009	0	1.25	0.833333	1	1.25
Rhizobium.2	3	4	0.2357	5.28651	0.320716	0.0015183	-0.249009	-1.07578	1.25	0.666667	1.2	0.8
Roseomonas	3	4	0.2357	6.34899	0.299264	3.23248e-05	-0.249009	0.163055	1	0.833333	1	0.8
Novosphingobium.1	3	4	0.2357	5.24502	0.29817	0.000909725	-0.249009	-0.630089	4.41081	0.8	0.833333	0.8
Novosphingobium.2	3	4	0.2357	5.23656	0.296695	0.000909725	-0.249009	-0.911639	0.577731	1.25	1.5	1
Raoultella.2	3	4	0.2357	5.65373	0.0001	0	-0.249009	-2.14821	0.727273	1.2	0.857143	1
Serratia	3	4	0.2357	6.38494	0.171669	0.0289513	-0.249009	-0.43432	0.857143	1	1	1
Chryseobacterium.1	3	4	0.2357	5.30086	0.429757	0.000890421	-0.249009	0.832382	1.66667	1	1.2	0.8
Chryseobacterium.2	3	4	0.2357	4.61797	0.412665	0.000890421	-0.249009	1.25976	1.2	0.833333	1	0.8
Pantoea.1	3	4	0.2357	4.70588	0.196282	0.049426	-0.249009	-1.54091	3.4375	1	1	1
Pantoea.2	3	4	0.2357	5.50922	0.193137	0.049426	-0.249009	-0.772125	1	1.2	1	1.25
Bacillus	3	4	0.2357	4.88234	0.352358	0.000293504	-0.249009	0.439972	4.66667	1	1	1
A_CTRL	3	4	0.2357	0	0	0	-0.249009	0	1	1	1	0.833333
Rhizobium.2	4	4	0.2357	5.28651	0.320716	0.0015183	-0.249009	-1.07578	1	0.833333	1	0.8
Roseomonas	4	4	0.2357	6.34899	0.299264	3.23248e-05	-0.249009	0.163055	1.05882	0.833333	0.857143	1
Novosphingobium.1	4	4	0.2357	5.24502	0.29817	0.000909725	-0.249009	-0.630089	4.69811	0.833333	1	1
Novosphingobium.2	4	4	0.2357	5.23656	0.296695	0.000909725	-0.249009	-0.911639	1.02439	1.25	1.2	1.25
Raoultella.2	4	4	0.2357	5.65373	0.0001	0	-0.249009	-2.14821	1.21429	1	1	1
Serratia	4	4	0.2357	6.38494	0.171669	0.0289513	-0.249009	-0.43432	1.14286	0.833333	0.833333	1
Chryseobacterium.1	4	4	0.2357	5.30086	0.429757	0.000890421	-0.249009	0.832382	1.92857	1	0.833333	1
Chryseobacterium.2	4	4	0.2357	4.61797	0.412665	0.000890421	-0.249009	1.25976	3.8	1.2	1.2	1
Pantoea.1	4	4	0.2357	4.70588	0.196282	0.049426	-0.249009	-1.54091	1.96552	1	1	0.8
Pantoea.2	4	4	0.2357	5.50922	0.193137	0.049426	-0.249009	-0.772125	2.88889	1	1	0.8
Bacillus	4	4	0.2357	4.88234	0.352358	0.000293504	-0.249009	0.439972	4.42857	1.2	1	0.833333
A_CTRL	4	4	0.2357	0	0	0	-0.249009	0	28	0.833333	1	0.833333
Pseudomonas.3	1	5	0.3583	5.02284	0.200704	0.188036	-0.564208	0.0667217	5.375	1.2	1.16667	1.09091
Pseudomonas.1	1	5	0.3583	10.8789	0.200475	0.188036	-0.564208	-0.541927	0.71134	1.2	1	1.27273
Rahnella	1	5	0.3583	5.69094	0.0707098	0	-0.564208	-1.33364	2.27907	1.4	1.14286	0.923077
Raoultella.1	1	5	0.3583	6.0119	0.0141915	0	-0.564208	-0.32725	2.95238	1.5	1.14286	1
Sphingobacterium	1	5	0.3583	6.53435	0.462982	0.000163181	-0.564208	-0.696946	0.68	5.1875	2.33333	1.27273
Rhizobium.1	1	5	0.3583	5.86455	0.311251	0.0015183	-0.564208	-0.317628	2.65217	3.11111	2.16667	1.72727
Arthrobacter	1	5	0.3583	5.20233	0.340396	0.000796285	-0.564208	0.552795	1	1	1.16667	1.09091
Citrobacter	1	5	0.3583	5.2953	0.0885132	0.00213121	-0.564208	0.184922	1.33333	1.2	1.33333	1
Pseudomonas.2	1	5	0.3583	6.33469	0.195575	0.188036	-0.564208	-0.766262	11.5	1.2	1	1
Curtobacterium	1	5	0.3583	4.09751	0.315894	0.00171165	-0.564208	0.6996	1.60645	1.18182	1.33333	1.08333
Microbacterium	1	5	0.3583	4.16348	0.329525	2.34899e-05	-0.564208	-0.279418	1.05	0.875	1.33333	1.18182
All	1	5	0.3583	5.9179	0.3288	0.274884	-0.564208	0	0.948276	1.85714	1.5	1.08333
Pseudomonas.3	2	5	0.3583	5.02284	0.200704	0.188036	-0.564208	0.0667217	0.551724	1.2	1.14286	1.09091
Pseudomonas.1	2	5	0.3583	10.8789	0.200475	0.188036	-0.564208	-0.541927	2.33333	1.2	1.14286	1
Rahnella	2	5	0.3583	5.69094	0.0707098	0	-0.564208	-1.33364	2.92105	1.2	1.14286	1
Raoultella.1	2	5	0.3583	6.0119	0.0141915	0	-0.564208	-0.32725	2.21429	1.2	1.14286	1
Sphingobacterium	2	5	0.3583	6.53435	0.462982	0.000163181	-0.564208	-0.696946	0.157895	0.24	0.888889	1
Rhizobium.1	2	5	0.3583	5.86455	0.311251	0.0015183	-0.564208	-0.317628	1.52	3.625	1.625	1.35714
Arthrobacter	2	5	0.3583	5.20233	0.340396	0.000796285	-0.564208	0.552795	1.3125	1.2	1.5	1
Citrobacter	2	5	0.3583	5.2953	0.0885132	0.00213121	-0.564208	0.184922	1.38889	1.2	0.875	1
Pseudomonas.2	2	5	0.3583	6.33469	0.195575	0.188036	-0.564208	-0.766262	1.54545	1.2	1.14286	1.09091
Curtobacterium	2	5	0.3583	4.09751	0.315894	0.00171165	-0.564208	0.6996	4.97203	4.1	1.42857	1.08333
Microbacterium	2	5	0.3583	4.16348	0.329525	2.34899e-05	-0.564208	-0.279418	0.75	1.125	1.14286	1
All	2	5	0.3583	5.9179	0.3288	0.274884	-0.564208	0	2.23077	3.25	1.33333	1.18182
Pseudomonas.3	3	5	0.3583	5.02284	0.200704	0.188036	-0.564208	0.0667217	0.65625	1.5	1.16667	1
Pseudomonas.1	3	5	0.3583	10.8789	0.200475	0.188036	-0.564208	-0.541927	1.64706	1	1.16667	1
Rahnella	3	5	0.3583	5.69094	0.0707098	0	-0.564208	-1.33364	2.73333	1.2	1.33333	1
Raoultella.1	3	5	0.3583	6.0119	0.0141915	0	-0.564208	-0.32725	2.25	1.75	1.33333	1.09091
Sphingobacterium	3	5	0.3583	6.53435	0.462982	0.000163181	-0.564208	-0.696946	0.0723684	0.888889	1	1.16667
Rhizobium.1	3	5	0.3583	5.86455	0.311251	0.0015183	-0.564208	-0.317628	2.41176	1.33333	1.28571	1.07692
Arthrobacter	3	5	0.3583	5.20233	0.340396	0.000796285	-0.564208	0.552795	0.65	1	1.33333	1.18182
Citrobacter	3	5	0.3583	5.2953	0.0885132	0.00213121	-0.564208	0.184922	1.17647	1.2	1.33333	1.09091
Pseudomonas.2	3	5	0.3583	6.33469	0.195575	0.188036	-0.564208	-0.766262	1.91304	1	1.14286	1.08333
Curtobacterium	3	5	0.3583	4.09751	0.315894	0.00171165	-0.564208	0.6996	3.25658	2.36364	1.28571	1.08333
Microbacterium	3	5	0.3583	4.16348	0.329525	2.34899e-05	-0.564208	-0.279418	0.928571	0.888889	1.33333	1.09091
All	3	5	0.3583	5.9179	0.3288	0.274884	-0.564208	0	0.517241	2.4	1.33333	1.18182
Pseudomonas.3	4	5	0.3583	5.02284	0.200704	0.188036	-0.564208	0.0667217	1.20755	1.2	1.14286	1.09091
Pseudomonas.1	4	5	0.3583	10.8789	0.200475	0.188036	-0.564208	-0.541927	1.16667	1.5	1.14286	1
Rahnella	4	5	0.3583	5.69094	0.0707098	0	-0.564208	-1.33364	3.07692	1.4	1.14286	1
Raoultella.1	4	5	0.3583	6.0119	0.0141915	0	-0.564208	-0.32725	1.28571	1.5	1.16667	1.09091
Sphingobacterium	4	5	0.3583	6.53435	0.462982	0.000163181	-0.564208	-0.696946	0.111111	0.333333	0.888889	1
Rhizobium.1	4	5	0.3583	5.86455	0.311251	0.0015183	-0.564208	-0.317628	1.95	3.8125	1.625	1.38462
Arthrobacter	4	5	0.3583	5.20233	0.340396	0.000796285	-0.564208	0.552795	0.909091	1.2	1.33333	1.09091
Citrobacter	4	5	0.3583	5.2953	0.0885132	0.00213121	-0.564208	0.184922	1.9	1.5	1	1
Pseudomonas.2	4	5	0.3583	6.33469	0.195575	0.188036	-0.564208	-0.766262	4.03846	1.5	1.33333	1.09091
Curtobacterium	4	5	0.3583	4.09751	0.315894	0.00171165	-0.564208	0.6996	0.204918	2.1	1.57143	1.18182
Microbacterium	4	5	0.3583	4.16348	0.329525	2.34899e-05	-0.564208	-0.279418	0.5	0.571429	1.14286	1
All	4	5	0.3583	5.9179	0.3288	0.274884	-0.564208	0	0.861111	0.714286	1.14286	1.09091
Rhizobium.2	1	5	0.3583	5.28651	0.320716	0.0015183	-0.564208	-1.07578	0.818182	1.2	1	1.09091
Roseomonas	1	5	0.3583	6.34899	0.299264	3.23248e-05	-0.564208	0.163055	1.30769	1.2	1.16667	1.09091
Novosphingobium.1	1	5	0.3583	5.24502	0.29817	0.000909725	-0.564208	-0.630089	2.03417	2.05882	1.33333	1.16667
Novosphingobium.2	1	5	0.3583	5.23656	0.296695	0.000909725	-0.564208	-0.911639	0.579974	1.88889	1.14286	1.25
Raoultella.2	1	5	0.3583	5.65373	0.0001	0	-0.564208	-2.14821	0.182927	1.5	1.33333	1.18182
Serratia	1	5	0.3583	6.38494	0.171669	0.0289513	-0.564208	-0.43432	1.5	1.25	1.5	1.08333
Chryseobacterium.1	1	5	0.3583	5.30086	0.429757	0.000890421	-0.564208	0.832382	0.65	1.2	1.16667	1.18182
Chryseobacterium.2	1	5	0.3583	4.61797	0.412665	0.000890421	-0.564208	1.25976	0.52381	1.5	1.14286	1.18182
Pantoea.1	1	5	0.3583	4.70588	0.196282	0.049426	-0.564208	-1.54091	1.18033	1.2	1.125	1
Pantoea.2	1	5	0.3583	5.50922	0.193137	0.049426	-0.564208	-0.772125	2.6	5.25	1.33333	1.16667
Bacillus	1	5	0.3583	4.88234	0.352358	0.000293504	-0.564208	0.439972	1.19048	1.2	1.14286	1.09091
A_CTRL	1	5	0.3583	0	0	0	-0.564208	0	0.5	1.2	1.16667	1.09091
Rhizobium.2	2	5	0.3583	5.28651	0.320716	0.0015183	-0.564208	-1.07578	1	1.5	1.14286	1.09091
Roseomonas	2	5	0.3583	6.34899	0.299264	3.23248e-05	-0.564208	0.163055	0.545455	1.2	1.14286	1.09091
Novosphingobium.1	2	5	0.3583	5.24502	0.29817	0.000909725	-0.564208	-0.630089	1.1557	4	1.5	1.33333
Novosphingobium.2	2	5	0.3583	5.23656	0.296695	0.000909725	-0.564208	-0.911639	0.564907	2.03333	1.33333	1.25
Raoultella.2	2	5	0.3583	5.65373	0.0001	0	-0.564208	-2.14821	0.777778	2	1.14286	1.09091
Serratia	2	5	0.3583	6.38494	0.171669	0.0289513	-0.564208	-0.43432	1.20833	1.2	1.14286	1.09091
Chryseobacterium.1	2	5	0.3583	5.30086	0.429757	0.000890421	-0.564208	0.832382	1	1	1.14286	1
Chryseobacterium.2	2	5	0.3583	4.61797	0.412665	0.000890421	-0.564208	1.25976	1.5	1.2	1.14286	1.08333
Pantoea.1	2	5	0.3583	4.70588	0.196282	0.049426	-0.564208	-1.54091	1.5	1.2	1.25	1.09091
Pantoea.2	2	5	0.3583	5.50922	0.193137	0.049426	-0.564208	-0.772125	1.11765	1.2	1.28571	1.09091
Bacillus	2	5	0.3583	4.88234	0.352358	0.000293504	-0.564208	0.439972	1.69231	1.2	1.33333	1
A_CTRL	2	5	0.3583	0	0	0	-0.564208	0	1.05556	1.5	1.33333	1.09091
Rhizobium.2	3	5	0.3583	5.28651	0.320716	0.0015183	-0.564208	-1.07578	4.41667	1	1.28571	1.09091
Roseomonas	3	5	0.3583	6.34899	0.299264	3.23248e-05	-0.564208	0.163055	12	1.2	1.16667	1.09091
Novosphingobium.1	3	5	0.3583	5.24502	0.29817	0.000909725	-0.564208	-0.630089	0.830664	1.16667	1	1
Novosphingobium.2	3	5	0.3583	5.23656	0.296695	0.000909725	-0.564208	-0.911639	0.656195	1.98077	1	1.23077
Raoultella.2	3	5	0.3583	5.65373	0.0001	0	-0.564208	-2.14821	0.830769	1.5	1.33333	1.09091
Serratia	3	5	0.3583	6.38494	0.171669	0.0289513	-0.564208	-0.43432	3.88889	1.2	1	1
Chryseobacterium.1	3	5	0.3583	5.30086	0.429757	0.000890421	-0.564208	0.832382	1.82353	1.5	1.33333	1.09091
Chryseobacterium.2	3	5	0.3583	4.61797	0.412665	0.000890421	-0.564208	1.25976	3.71429	1.2	1.14286	1.2
Pantoea.1	3	5	0.3583	4.70588	0.196282	0.049426	-0.564208	-1.54091	3.5098	1.2	1.14286	1.09091
Pantoea.2	3	5	0.3583	5.50922	0.193137	0.049426	-0.564208	-0.772125	1	1.2	1	1.09091
Bacillus	3	5	0.3583	4.88234	0.352358	0.000293504	-0.564208	0.439972	1.78571	1.2	1.14286	1.09091
A_CTRL	3	5	0.3583	0	0	0	-0.564208	0	0.785714	1.2	1.14286	1.09091
Rhizobium.2	4	5	0.3583	5.28651	0.320716	0.0015183	-0.564208	-1.07578	0.166667	1.2	1.25	1
Roseomonas	4	5	0.3583	6.34899	0.299264	3.23248e-05	-0.564208	0.163055	0.166667	1.2	1.28571	0.916667
Novosphingobium.1	4	5	0.3583	5.24502	0.29817	0.000909725	-0.564208	-0.630089	1.03885	2.68571	1.125	1.36364
Novosphingobium.2	4	5	0.3583	5.23656	0.296695	0.000909725	-0.564208	-0.911639	1.63549	2.74286	1.28571	1.36364
Raoultella.2	4	5	0.3583	5.65373	0.0001	0	-0.564208	-2.14821	0.836364	1.5	1.14286	0.916667
Serratia	4	5	0.3583	6.38494	0.171669	0.0289513	-0.564208	-0.43432	0.711111	1.2	1	0.785714
Chryseobacterium.1	4	5	0.3583	5.30086	0.429757	0.000890421	-0.564208	0.832382	0.607143	1.2	1.28571	1
Chryseobacterium.2	4	5	0.3583	4.61797	0.412665	0.000890421	-0.564208	1.25976	0.37931	1.2	1.14286	1
Pantoea.1	4	5	0.3583	4.70588	0.196282	0.049426	-0.564208	-1.54091	2.70588	1.2	1.125	1.18182
Pantoea.2	4	5	0.3583	5.50922	0.193137	0.049426	-0.564208	-0.772125	4.84615	1.2	1.14286	1
Bacillus	4	5	0.3583	4.88234	0.352358	0.000293504	-0.564208	0.439972	5.46667	1.2	1.14286	1
A_CTRL	4	5	0.3583	0	0	0	-0.564208	0	1.21429	1.2	1	1
Pseudomonas.3	1	5	0.3583	5.02284	0.200704	0.188036	-0.564208	0.0667217	0.866667	1.25	0.857143	1
Pseudomonas.1	1	5	0.3583	10.8789	0.200475	0.188036	-0.564208	-0.541927	1.72917	0.833333	1	1
Rahnella	1	5	0.3583	5.69094	0.0707098	0	-0.564208	-1.33364	1.41463	1	0.857143	0.916667
Raoultella.1	1	5	0.3583	6.0119	0.0141915	0	-0.564208	-0.32725	0.629714	0.625	0.875	1
Sphingobacterium	1	5	0.3583	6.53435	0.462982	0.000163181	-0.564208	-0.696946	0.213542	1.16667	0.857143	0.916667
Rhizobium.1	1	5	0.3583	5.86455	0.311251	0.0015183	-0.564208	-0.317628	0.714286	1.5	1.14286	1.08333
Arthrobacter	1	5	0.3583	5.20233	0.340396	0.000796285	-0.564208	0.552795	0.891892	1	0.857143	0.916667
Citrobacter	1	5	0.3583	5.2953	0.0885132	0.00213121	-0.564208	0.184922	0.975	1	1	1
Pseudomonas.2	1	5	0.3583	6.33469	0.195575	0.188036	-0.564208	-0.766262	1.72414	1	1	1.09091
Curtobacterium	1	5	0.3583	4.09751	0.315894	0.00171165	-0.564208	0.6996	1.11043	1.375	1.14286	0.833333
Microbacterium	1	5	0.3583	4.16348	0.329525	2.34899e-05	-0.564208	-0.279418	0.888889	0.5	0.857143	1
All	1	5	0.3583	5.9179	0.3288	0.274884	-0.564208	0	0.209125	0.9	1.14286	1
Pseudomonas.3	2	5	0.3583	5.02284	0.200704	0.188036	-0.564208	0.0667217	0.853659	1	0.875	1.09091
Pseudomonas.1	2	5	0.3583	10.8789	0.200475	0.188036	-0.564208	-0.541927	1.32836	1	1	1.09091
Rahnella	2	5	0.3583	5.69094	0.0707098	0	-0.564208	-1.33364	0.796875	1	1.14286	1
Raoultella.1	2	5	0.3583	6.0119	0.0141915	0	-0.564208	-0.32725	1.53808	1.5	1	1.09091
Sphingobacterium	2	5	0.3583	6.53435	0.462982	0.000163181	-0.564208	-0.696946	0.631579	1	0.75	1.09091
Rhizobium.1	2	5	0.3583	5.86455	0.311251	0.0015183	-0.564208	-0.317628	2.25581	1.125	1.14286	1.08333
Arthrobacter	2	5	0.3583	5.20233	0.340396	0.000796285	-0.564208	0.552795	0.892857	1.2	1.14286	0.916667
Citrobacter	2	5	0.3583	5.2953	0.0885132	0.00213121	-0.564208	0.184922	1.05714	1.2	1.16667	1
Pseudomonas.2	2	5	0.3583	6.33469	0.195575	0.188036	-0.564208	-0.766262	1.23077	1.2	1.16667	1.08333
Curtobacterium	2	5	0.3583	4.09751	0.315894	0.00171165	-0.564208	0.6996	0.984925	0.857143	1	1.08333
Microbacterium	2	5	0.3583	4.16348	0.329525	2.34899e-05	-0.564208	-0.279418	0.875	1.33333	1	1
All	2	5	0.3583	5.9179	0.3288	0.274884	-0.564208	0	0.397213	1.4	1	1
Pseudomonas.3	3	5	0.3583	5.02284	0.200704	0.188036	-0.564208	0.0667217	0.72549	0.857143	1	0.916667
Pseudomonas.1	3	5	0.3583	10.8789	0.200475	0.188036	-0.564208	-0.541927	1.5	1	1	0.916667
Rahnella	3	5	0.3583	5.69094	0.0707098	0	-0.564208	-1.33364	1.25	1.16667	1	0.916667
Raoultella.1	3	5	0.3583	6.0119	0.0141915	0	-0.564208	-0.32725	0.538462	1.25	1.16667	1
Sphingobacterium	3	5	0.3583	6.53435	0.462982	0.000163181	-0.564208	-0.696946	2.44444	1	1	1
Rhizobium.1	3	5	0.3583	5.86455	0.311251	0.0015183	-0.564208	-0.317628	1.60526	1.57143	0.875	1.09091
Arthrobacter	3	5	0.3583	5.20233	0.340396	0.000796285	-0.564208	0.552795	1.3	1.2	1	0.916667
Citrobacter	3	5	0.3583	5.2953	0.0885132	0.00213121	-0.564208	0.184922	1.02941	1	0.857143	0.916667
Pseudomonas.2	3	5	0.3583	6.33469	0.195575	0.188036	-0.564208	-0.766262	1.16216	1	0.857143	0.916667
Curtobacterium	3	5	0.3583	4.09751	0.315894	0.00171165	-0.564208	0.6996	1.5814	1.1	0.875	0.916667
Microbacterium	3	5	0.3583	4.16348	0.329525	2.34899e-05	-0.564208	-0.279418	0.875	0.857143	1	1
All	3	5	0.3583	5.9179	0.3288	0.274884	-0.564208	0	0.179144	0.857143	1.16667	0.916667
Pseudomonas.3	4	5	0.3583	5.02284	0.200704	0.188036	-0.564208	0.0667217	0.761905	1.2	0.875	1
Pseudomonas.1	4	5	0.3583	10.8789	0.200475	0.188036	-0.564208	-0.541927	1.25	1.2	0.857143	0.916667
Rahnella	4	5	0.3583	5.69094	0.0707098	0	-0.564208	-1.33364	1.24324	1.2	1	0.916667
Raoultella.1	4	5	0.3583	6.0119	0.0141915	0	-0.564208	-0.32725	3.03125	1.2	1	1
Sphingobacterium	4	5	0.3583	6.53435	0.462982	0.000163181	-0.564208	-0.696946	0.818182	0.857143	0.875	0.916667
Rhizobium.1	4	5	0.3583	5.86455	0.311251	0.0015183	-0.564208	-0.317628	2.23333	1.33333	1.14286	0.923077
Arthrobacter	4	5	0.3583	5.20233	0.340396	0.000796285	-0.564208	0.552795	0.964286	1.2	0.875	1
Citrobacter	4	5	0.3583	5.2953	0.0885132	0.00213121	-0.564208	0.184922	1.11111	1.2	1	0.916667
Pseudomonas.2	4	5	0.3583	6.33469	0.195575	0.188036	-0.564208	-0.766262	1.25532	1.4	0.857143	1
Curtobacterium	4	5	0.3583	4.09751	0.315894	0.00171165	-0.564208	0.6996	0.588652	0.75	1	0.916667
Microbacterium	4	5	0.3583	4.16348	0.329525	2.34899e-05	-0.564208	-0.279418	1.03571	0.8125	0.875	1
All	4	5	0.3583	5.9179	0.3288	0.274884	-0.564208	0	0.295918	1.2	1.16667	1
Rhizobium.2	1	5	0.3583	5.28651	0.320716	0.0015183	-0.564208	-1.07578	1.14706	1.2	1	1
Roseomonas	1	5	0.3583	6.34899	0.299264	3.23248e-05	-0.564208	0.163055	1.12903	1.2	1.14286	1.09091
Novosphingobium.1	1	5	0.3583	5.24502	0.29817	0.000909725	-0.564208	-0.630089	0.620347	0.857143	0.875	1.09091
Novosphingobium.2	1	5	0.3583	5.23656	0.296695	0.000909725	-0.564208	-0.911639	1.18706	1	1	1
Raoultella.2	1	5	0.3583	5.65373	0.0001	0	-0.564208	-2.14821	0.877551	1.25	1	1
Serratia	1	5	0.3583	6.38494	0.171669	0.0289513	-0.564208	-0.43432	0.789474	1.2	1.16667	0.916667
Chryseobacterium.1	1	5	0.3583	5.30086	0.429757	0.000890421	-0.564208	0.832382	1.14286	1	1	1
Chryseobacterium.2	1	5	0.3583	4.61797	0.412665	0.000890421	-0.564208	1.25976	0.333333	1.2	1	1
Pantoea.1	1	5	0.3583	4.70588	0.196282	0.049426	-0.564208	-1.54091	1.53261	1.5	0.888889	1
Pantoea.2	1	5	0.3583	5.50922	0.193137	0.049426	-0.564208	-0.772125	4.22222	2.2	0.75	0.923077
Bacillus	1	5	0.3583	4.88234	0.352358	0.000293504	-0.564208	0.439972	1.32258	1.2	1	0.916667
A_CTRL	1	5	0.3583	0	0	0	-0.564208	0	0.73913	1.2	1	0.916667
Rhizobium.2	2	5	0.3583	5.28651	0.320716	0.0015183	-0.564208	-1.07578	0.974359	1.2	1	1
Roseomonas	2	5	0.3583	6.34899	0.299264	3.23248e-05	-0.564208	0.163055	1.28125	1.2	1	1
Novosphingobium.1	2	5	0.3583	5.24502	0.29817	0.000909725	-0.564208	-0.630089	0.395333	1.16667	0.875	0.916667
Novosphingobium.2	2	5	0.3583	5.23656	0.296695	0.000909725	-0.564208	-0.911639	1.21182	1.16667	0.857143	1
Raoultella.2	2	5	0.3583	5.65373	0.0001	0	-0.564208	-2.14821	0.913793	1	0.714286	0.916667
Serratia	2	5	0.3583	6.38494	0.171669	0.0289513	-0.564208	-0.43432	1.2973	1	0.857143	1
Chryseobacterium.1	2	5	0.3583	5.30086	0.429757	0.000890421	-0.564208	0.832382	1.25806	1	0.857143	1
Chryseobacterium.2	2	5	0.3583	4.61797	0.412665	0.000890421	-0.564208	1.25976	1	1.4	1	1
Pantoea.1	2	5	0.3583	4.70588	0.196282	0.049426	-0.564208	-1.54091	1.06316	1.2	0.875	0.923077
Pantoea.2	2	5	0.3583	5.50922	0.193137	0.049426	-0.564208	-0.772125	0.675	1	0.666667	1
Bacillus	2	5	0.3583	4.88234	0.352358	0.000293504	-0.564208	0.439972	0.613636	1.4	1	1
A_CTRL	2	5	0.3583	0	0	0	-0.564208	0	0.975	1	1	1
Rhizobium.2	3	5	0.3583	5.28651	0.320716	0.0015183	-0.564208	-1.07578	0.8125	1	0.857143	0.916667
Roseomonas	3	5	0.3583	6.34899	0.299264	3.23248e-05	-0.564208	0.163055	0.833333	1.2	0.875	0.916667
Novosphingobium.1	3	5	0.3583	5.24502	0.29817	0.000909725	-0.564208	-0.630089	0.607143	0.833333	0.875	0.916667
Novosphingobium.2	3	5	0.3583	5.23656	0.296695	0.000909725	-0.564208	-0.911639	2.38866	1.4	1	1
Raoultella.2	3	5	0.3583	5.65373	0.0001	0	-0.564208	-2.14821	1.12121	1	1	0.916667
Serratia	3	5	0.3583	6.38494	0.171669	0.0289513	-0.564208	-0.43432	1.30556	1.2	1	0.916667
Chryseobacterium.1	3	5	0.3583	5.30086	0.429757	0.000890421	-0.564208	0.832382	0.5	1.2	1	0.923077
Chryseobacterium.2	3	5	0.3583	4.61797	0.412665	0.000890421	-0.564208	1.25976	1	0.833333	1	1
Pantoea.1	3	5	0.3583	4.70588	0.196282	0.049426	-0.564208	-1.54091	0.848101	1	1	0.916667
Pantoea.2	3	5	0.3583	5.50922	0.193137	0.049426	-0.564208	-0.772125	0.717949	1	1	0.923077
Bacillus	3	5	0.3583	4.88234	0.352358	0.000293504	-0.564208	0.439972	1.38235	1.2	1	0.846154
A_CTRL	3	5	0.3583	0	0	0	-0.564208	0	0.972222	0.833333	0.7	0.846154
Rhizobium.2	4	5	0.3583	5.28651	0.320716	0.0015183	-0.564208	-1.07578	0.825	1.16667	0.875	1
Roseomonas	4	5	0.3583	6.34899	0.299264	3.23248e-05	-0.564208	0.163055	1.35714	1	1.14286	1
Novosphingobium.1	4	5	0.3583	5.24502	0.29817	0.000909725	-0.564208	-0.630089	0.460674	1.16667	1	1
Novosphingobium.2	4	5	0.3583	5.23656	0.296695	0.000909725	-0.564208	-0.911639	1.44598	1	0.75	1
Raoultella.2	4	5	0.3583	5.65373	0.0001	0	-0.564208	-2.14821	1.15909	1	0.857143	1
Serratia	4	5	0.3583	6.38494	0.171669	0.0289513	-0.564208	-0.43432	2.35	1	1	1
Chryseobacterium.1	4	5	0.3583	5.30086	0.429757	0.000890421	-0.564208	0.832382	1.06452	1.4	0.875	1.09091
Chryseobacterium.2	4	5	0.3583	4.61797	0.412665	0.000890421	-0.564208	1.25976	0.780488	1	0.857143	1
Pantoea.1	4	5	0.3583	4.70588	0.196282	0.049426	-0.564208	-1.54091	1.21875	1	1	0.857143
Pantoea.2	4	5	0.3583	5.50922	0.193137	0.049426	-0.564208	-0.772125	1.07692	1	1	1
Bacillus	4	5	0.3583	4.88234	0.352358	0.000293504	-0.564208	0.439972	0.857143	1	0.75	1
A_CTRL	4	5	0.3583	0	0	0	-0.564208	0	0.903226	1	0.857143	0.916667
Pseudomonas.3	1	5	0.3583	5.02284	0.200704	0.188036	-0.564208	0.0667217	1.98113	1.25	1	1
Pseudomonas.1	1	5	0.3583	10.8789	0.200475	0.188036	-0.564208	-0.541927	1.36486	1.25	1	1.07692
Rahnella	1	5	0.3583	5.69094	0.0707098	0	-0.564208	-1.33364	1.28947	1.66667	1.14286	1
Raoultella.1	1	5	0.3583	6.0119	0.0141915	0	-0.564208	-0.32725	0.194844	1.25	1.14286	1.07692
Sphingobacterium	1	5	0.3583	6.53435	0.462982	0.000163181	-0.564208	-0.696946	0.25	1.25	1.14286	1.07692
Rhizobium.1	1	5	0.3583	5.86455	0.311251	0.0015183	-0.564208	-0.317628	1.19231	2.42857	1.28571	1.07143
Arthrobacter	1	5	0.3583	5.20233	0.340396	0.000796285	-0.564208	0.552795	1	1.25	1.14286	1
Citrobacter	1	5	0.3583	5.2953	0.0885132	0.00213121	-0.564208	0.184922	1.04444	1.66667	1	1.07692
Pseudomonas.2	1	5	0.3583	6.33469	0.195575	0.188036	-0.564208	-0.766262	0.44086	1	1.14286	1
Curtobacterium	1	5	0.3583	4.09751	0.315894	0.00171165	-0.564208	0.6996	0.446384	0.625	1.14286	1
Microbacterium	1	5	0.3583	4.16348	0.329525	2.34899e-05	-0.564208	-0.279418	1.21831	1.5	1.16667	0.928571
All	1	5	0.3583	5.9179	0.3288	0.274884	-0.564208	0	0.352518	1.33333	1	1
Pseudomonas.3	2	5	0.3583	5.02284	0.200704	0.188036	-0.564208	0.0667217	0.49	1.66667	1.14286	1.08333
Pseudomonas.1	2	5	0.3583	10.8789	0.200475	0.188036	-0.564208	-0.541927	1.04762	1.25	1.14286	1.07692
Rahnella	2	5	0.3583	5.69094	0.0707098	0	-0.564208	-1.33364	1.26316	1	1.14286	1
Raoultella.1	2	5	0.3583	6.0119	0.0141915	0	-0.564208	-0.32725	0.108255	1	1	1
Sphingobacterium	2	5	0.3583	6.53435	0.462982	0.000163181	-0.564208	-0.696946	0.847458	1	1	1
Rhizobium.1	2	5	0.3583	5.86455	0.311251	0.0015183	-0.564208	-0.317628	1.09804	1.66667	1.28571	1.07692
Arthrobacter	2	5	0.3583	5.20233	0.340396	0.000796285	-0.564208	0.552795	1	1.33333	1	1
Citrobacter	2	5	0.3583	5.2953	0.0885132	0.00213121	-0.564208	0.184922	1.23256	1	1.14286	1.07692
Pseudomonas.2	2	5	0.3583	6.33469	0.195575	0.188036	-0.564208	-0.766262	1.11765	1	1	1.07692
Curtobacterium	2	5	0.3583	4.09751	0.315894	0.00171165	-0.564208	0.6996	0.138493	0.444444	1	1
Microbacterium	2	5	0.3583	4.16348	0.329525	2.34899e-05	-0.564208	-0.279418	1.17857	1	1	1.07692
All	2	5	0.3583	5.9179	0.3288	0.274884	-0.564208	0	0.52381	0.75	1	1
Pseudomonas.3	3	5	0.3583	5.02284	0.200704	0.188036	-0.564208	0.0667217	0.625	1.66667	1.14286	1
Pseudomonas.1	3	5	0.3583	10.8789	0.200475	0.188036	-0.564208	-0.541927	0.688312	1	0.875	1
Rahnella	3	5	0.3583	5.69094	0.0707098	0	-0.564208	-1.33364	1	1.33333	1	1
Raoultella.1	3	5	0.3583	6.0119	0.0141915	0	-0.564208	-0.32725	0.0120606	1.25	1.33333	1
Sphingobacterium	3	5	0.3583	6.53435	0.462982	0.000163181	-0.564208	-0.696946	0.462025	1.5	1.14286	1
Rhizobium.1	3	5	0.3583	5.86455	0.311251	0.0015183	-0.564208	-0.317628	1.08	2	1	1
Arthrobacter	3	5	0.3583	5.20233	0.340396	0.000796285	-0.564208	0.552795	1.70968	1.66667	1	1
Citrobacter	3	5	0.3583	5.2953	0.0885132	0.00213121	-0.564208	0.184922	1.55263	1.25	1	1
Pseudomonas.2	3	5	0.3583	6.33469	0.195575	0.188036	-0.564208	-0.766262	0.594937	0.8	1	1.08333
Curtobacterium	3	5	0.3583	4.09751	0.315894	0.00171165	-0.564208	0.6996	1.04167	1.5	1	1
Microbacterium	3	5	0.3583	4.16348	0.329525	2.34899e-05	-0.564208	-0.279418	0.966102	1.22222	1	0.764706
All	3	5	0.3583	5.9179	0.3288	0.274884	-0.564208	0	0.639344	1.25	1	1
Pseudomonas.3	4	5	0.3583	5.02284	0.200704	0.188036	-0.564208	0.0667217	2.03448	1.66667	1.28571	1
Pseudomonas.1	4	5	0.3583	10.8789	0.200475	0.188036	-0.564208	-0.541927	0.792453	1	1.33333	1
Rahnella	4	5	0.3583	5.69094	0.0707098	0	-0.564208	-1.33364	1.08	1	1.14286	1
Raoultella.1	4	5	0.3583	6.0119	0.0141915	0	-0.564208	-0.32725	0.0542848	1	0.857143	0.923077
Sphingobacterium	4	5	0.3583	6.53435	0.462982	0.000163181	-0.564208	-0.696946	0.297297	1.66667	1	1
Rhizobium.1	4	5	0.3583	5.86455	0.311251	0.0015183	-0.564208	-0.317628	1.31373	1.33333	1.14286	1
Arthrobacter	4	5	0.3583	5.20233	0.340396	0.000796285	-0.564208	0.552795	1.30435	1.33333	1	1
Citrobacter	4	5	0.3583	5.2953	0.0885132	0.00213121	-0.564208	0.184922	0.927536	1	1	1
Pseudomonas.2	4	5	0.3583	6.33469	0.195575	0.188036	-0.564208	-0.766262	1.38095	1	1	1
Curtobacterium	4	5	0.3583	4.09751	0.315894	0.00171165	-0.564208	0.6996	0.987179	1.2	1.16667	1.07692
Microbacterium	4	5	0.3583	4.16348	0.329525	2.34899e-05	-0.564208	-0.279418	0.650485	1.22222	1.14286	1
All	4	5	0.3583	5.9179	0.3288	0.274884	-0.564208	0	0.0809659	0.3	0.857143	0.857143
Rhizobium.2	1	5	0.3583	5.28651	0.320716	0.0015183	-0.564208	-1.07578	0.864407	1.25	1	1.08333
Roseomonas	1	5	0.3583	6.34899	0.299264	3.23248e-05	-0.564208	0.163055	1.575	1.25	1.14286	1
Novosphingobium.1	1	5	0.3583	5.24502	0.29817	0.000909725	-0.564208	-0.630089	0.425076	1.25	1.14286	1
Novosphingobium.2	1	5	0.3583	5.23656	0.296695	0.000909725	-0.564208	-0.911639	0.601124	1.25	1	1.07692
Raoultella.2	1	5	0.3583	5.65373	0.0001	0	-0.564208	-2.14821	0.736842	1.33333	1	0.923077
Serratia	1	5	0.3583	6.38494	0.171669	0.0289513	-0.564208	-0.43432	0.773585	1.25	1.28571	0.928571
Chryseobacterium.1	1	5	0.3583	5.30086	0.429757	0.000890421	-0.564208	0.832382	0.733333	1	1	1
Chryseobacterium.2	1	5	0.3583	4.61797	0.412665	0.000890421	-0.564208	1.25976	0.473684	1	1	1
Pantoea.1	1	5	0.3583	4.70588	0.196282	0.049426	-0.564208	-1.54091	1.38356	0.8	1.14286	1
Pantoea.2	1	5	0.3583	5.50922	0.193137	0.049426	-0.564208	-0.772125	1.48214	2	1	0.928571
Bacillus	1	5	0.3583	4.88234	0.352358	0.000293504	-0.564208	0.439972	2.48148	0.8	1	1
A_CTRL	1	5	0.3583	0	0	0	-0.564208	0	1.64706	1	1	1
Rhizobium.2	2	5	0.3583	5.28651	0.320716	0.0015183	-0.564208	-1.07578	1.125	1.25	1.14286	1
Roseomonas	2	5	0.3583	6.34899	0.299264	3.23248e-05	-0.564208	0.163055	1.10256	1.33333	1.14286	1
Novosphingobium.1	2	5	0.3583	5.24502	0.29817	0.000909725	-0.564208	-0.630089	1.02642	1.25	1	1
Novosphingobium.2	2	5	0.3583	5.23656	0.296695	0.000909725	-0.564208	-0.911639	0.632768	1	1	1
Raoultella.2	2	5	0.3583	5.65373	0.0001	0	-0.564208	-2.14821	0.619048	1	1	1
Serratia	2	5	0.3583	6.38494	0.171669	0.0289513	-0.564208	-0.43432	0.916667	1	1.14286	1
Chryseobacterium.1	2	5	0.3583	5.30086	0.429757	0.000890421	-0.564208	0.832382	0.690909	1	1	1.07692
Chryseobacterium.2	2	5	0.3583	4.61797	0.412665	0.000890421	-0.564208	1.25976	1.28889	1.25	1	1
Pantoea.1	2	5	0.3583	4.70588	0.196282	0.049426	-0.564208	-1.54091	1.28169	1.25	1	1
Pantoea.2	2	5	0.3583	5.50922	0.193137	0.049426	-0.564208	-0.772125	1.35714	1.25	1.14286	1
Bacillus	2	5	0.3583	4.88234	0.352358	0.000293504	-0.564208	0.439972	1.4878	1.25	1.16667	1
A_CTRL	2	5	0.3583	0	0	0	-0.564208	0	2.11111	1	1	1
Rhizobium.2	3	5	0.3583	5.28651	0.320716	0.0015183	-0.564208	-1.07578	1.4	1	1.14286	1
Roseomonas	3	5	0.3583	6.34899	0.299264	3.23248e-05	-0.564208	0.163055	0.826087	1.25	3.71429	1
Novosphingobium.1	3	5	0.3583	5.24502	0.29817	0.000909725	-0.564208	-0.630089	1.72619	1.5	1	1.07692
Novosphingobium.2	3	5	0.3583	5.23656	0.296695	0.000909725	-0.564208	-0.911639	0.515707	1.25	1.14286	1.07692
Raoultella.2	3	5	0.3583	5.65373	0.0001	0	-0.564208	-2.14821	0.698795	1	1	1
Serratia	3	5	0.3583	6.38494	0.171669	0.0289513	-0.564208	-0.43432	1.55172	1.25	1.14286	0.928571
Chryseobacterium.1	3	5	0.3583	5.30086	0.429757	0.000890421	-0.564208	0.832382	1.28947	1	1	0.846154
Chryseobacterium.2	3	5	0.3583	4.61797	0.412665	0.000890421	-0.564208	1.25976	0.9	1.25	1	1
Pantoea.1	3	5	0.3583	4.70588	0.196282	0.049426	-0.564208	-1.54091	1.75	1	1	1
Pantoea.2	3	5	0.3583	5.50922	0.193137	0.049426	-0.564208	-0.772125	1.12727	1.25	1	1
Bacillus	3	5	0.3583	4.88234	0.352358	0.000293504	-0.564208	0.439972	0.724138	1.25	0.875	1
A_CTRL	3	5	0.3583	0	0	0	-0.564208	0	1.48148	1.25	1	1
Rhizobium.2	4	5	0.3583	5.28651	0.320716	0.0015183	-0.564208	-1.07578	1.15556	1.25	1	0.928571
Roseomonas	4	5	0.3583	6.34899	0.299264	3.23248e-05	-0.564208	0.163055	2.14815	1.25	1	0.928571
Novosphingobium.1	4	5	0.3583	5.24502	0.29817	0.000909725	-0.564208	-0.630089	0.759857	1.25	1	0.928571
Novosphingobium.2	4	5	0.3583	5.23656	0.296695	0.000909725	-0.564208	-0.911639	0.961924	1.25	1.14286	1
Raoultella.2	4	5	0.3583	5.65373	0.0001	0	-0.564208	-2.14821	1.16667	1	1	1
Serratia	4	5	0.3583	6.38494	0.171669	0.0289513	-0.564208	-0.43432	1.26667	1	1.14286	1
Chryseobacterium.1	4	5	0.3583	5.30086	0.429757	0.000890421	-0.564208	0.832382	1.68571	1.25	1.14286	1.07692
Chryseobacterium.2	4	5	0.3583	4.61797	0.412665	0.000890421	-0.564208	1.25976	0.854839	1.25	1	1
Pantoea.1	4	5	0.3583	4.70588	0.196282	0.049426	-0.564208	-1.54091	1.125	0.833333	1	1
Pantoea.2	4	5	0.3583	5.50922	0.193137	0.049426	-0.564208	-0.772125	1.33333	1.25	1	0.923077
Bacillus	4	5	0.3583	4.88234	0.352358	0.000293504	-0.564208	0.439972	1.16981	1.66667	1.14286	0.928571
A_CTRL	4	5	0.3583	0	0	0	-0.564208	0	1.96774	1.25	1	1
Pseudomonas.3	1	6	1.7929	5.02284	0.200704	0.188036	-0.835809	0.0667217	1.18634	1.5	1.57143	1.45455
Pseudomonas.1	1	6	1.7929	10.8789	0.200475	0.188036	-0.835809	-0.541927	0.548523	1.2	1.14286	1
Rahnella	1	6	1.7929	5.69094	0.0707098	0	-0.835809	-1.33364	1.08772	1	1.14286	1
Raoultella.1	1	6	1.7929	6.0119	0.0141915	0	-0.835809	-0.32725	1.2381	1.33333	1	1
Sphingobacterium	1	6	1.7929	6.53435	0.462982	0.000163181	-0.835809	-0.696946	0.405405	9.875	4	2.83333
Rhizobium.1	1	6	1.7929	5.86455	0.311251	0.0015183	-0.835809	-0.317628	3.32584	5.6	2.81818	2.13333
Arthrobacter	1	6	1.7929	5.20233	0.340396	0.000796285	-0.835809	0.552795	0.966102	1	1.14286	0.916667
Citrobacter	1	6	1.7929	5.2953	0.0885132	0.00213121	-0.835809	0.184922	1.14062	1	1.28571	0.916667
Pseudomonas.2	1	6	1.7929	6.33469	0.195575	0.188036	-0.835809	-0.766262	1.37931	0.833333	1.14286	0.916667
Curtobacterium	1	6	1.7929	4.09751	0.315894	0.00171165	-0.835809	0.6996	0.299204	11.2857	1.75	1.08333
Microbacterium	1	6	1.7929	4.16348	0.329525	2.34899e-05	-0.835809	-0.279418	0.892308	0.294118	0.875	1
All	1	6	1.7929	5.9179	0.3288	0.274884	-0.835809	0	0.400978	1.6	1.28571	1.09091
Pseudomonas.3	2	6	1.7929	5.02284	0.200704	0.188036	-0.835809	0.0667217	0.528926	1	1.14286	1.08333
Pseudomonas.1	2	6	1.7929	10.8789	0.200475	0.188036	-0.835809	-0.541927	1.33663	1.2	1.14286	1
Rahnella	2	6	1.7929	5.69094	0.0707098	0	-0.835809	-1.33364	0.681159	1.2	1.14286	1.09091
Raoultella.1	2	6	1.7929	6.0119	0.0141915	0	-0.835809	-0.32725	2.04301	1	1.16667	1
Sphingobacterium	2	6	1.7929	6.53435	0.462982	0.000163181	-0.835809	-0.696946	0.762887	11.7143	3.625	2.66667
Rhizobium.1	2	6	1.7929	5.86455	0.311251	0.0015183	-0.835809	-0.317628	4.02532	4.66667	2.3	2.35714
Arthrobacter	2	6	1.7929	5.20233	0.340396	0.000796285	-0.835809	0.552795	0.913043	1.2	1.14286	1
Citrobacter	2	6	1.7929	5.2953	0.0885132	0.00213121	-0.835809	0.184922	0.818182	1	1.14286	1.09091
Pseudomonas.2	2	6	1.7929	6.33469	0.195575	0.188036	-0.835809	-0.766262	1.49107	1	1.14286	1.08333
Curtobacterium	2	6	1.7929	4.09751	0.315894	0.00171165	-0.835809	0.6996	0.121087	7.6	2	1
Microbacterium	2	6	1.7929	4.16348	0.329525	2.34899e-05	-0.835809	-0.279418	0.77	1.72	1	1.08333
All	2	6	1.7929	5.9179	0.3288	0.274884	-0.835809	0	0.277778	2	1.42857	1.08333
Pseudomonas.3	3	6	1.7929	5.02284	0.200704	0.188036	-0.835809	0.0667217	0.167969	1.2	1.14286	1
Pseudomonas.1	3	6	1.7929	10.8789	0.200475	0.188036	-0.835809	-0.541927	1.93923	1.2	1	0.916667
Rahnella	3	6	1.7929	5.69094	0.0707098	0	-0.835809	-1.33364	0.910112	1.5	1.14286	1
Raoultella.1	3	6	1.7929	6.0119	0.0141915	0	-0.835809	-0.32725	2.33333	1	1	1
Sphingobacterium	3	6	1.7929	6.53435	0.462982	0.000163181	-0.835809	-0.696946	1.09639	13.6667	3.11111	2.58333
Rhizobium.1	3	6	1.7929	5.86455	0.311251	0.0015183	-0.835809	-0.317628	2.46847	6.4375	2.4	2.33333
Arthrobacter	3	6	1.7929	5.20233	0.340396	0.000796285	-0.835809	0.552795	0.692308	1	1.14286	1
Citrobacter	3	6	1.7929	5.2953	0.0885132	0.00213121	-0.835809	0.184922	0.886792	1.5	1.125	1
Pseudomonas.2	3	6	1.7929	6.33469	0.195575	0.188036	-0.835809	-0.766262	1.34951	1	1.14286	0.923077
Curtobacterium	3	6	1.7929	4.09751	0.315894	0.00171165	-0.835809	0.6996	0.150235	10.2	2	1
Microbacterium	3	6	1.7929	4.16348	0.329525	2.34899e-05	-0.835809	-0.279418	1.11111	1.2766	1	1
All	3	6	1.7929	5.9179	0.3288	0.274884	-0.835809	0	0.655678	1.6	1	1.08333
Pseudomonas.3	4	6	1.7929	5.02284	0.200704	0.188036	-0.835809	0.0667217	1.65493	1	1.14286	1.18182
Pseudomonas.1	4	6	1.7929	10.8789	0.200475	0.188036	-0.835809	-0.541927	0.698745	1	1.14286	0.846154
Rahnella	4	6	1.7929	5.69094	0.0707098	0	-0.835809	-1.33364	0.634146	1.2	1.14286	1.08333
Raoultella.1	4	6	1.7929	6.0119	0.0141915	0	-0.835809	-0.32725	1.64286	1.33333	1	1.09091
Sphingobacterium	4	6	1.7929	6.53435	0.462982	0.000163181	-0.835809	-0.696946	8.52703	20.3333	4.625	3.15385
Rhizobium.1	4	6	1.7929	5.86455	0.311251	0.0015183	-0.835809	-0.317628	3.09459	6.4375	2.88889	3.14286
Arthrobacter	4	6	1.7929	5.20233	0.340396	0.000796285	-0.835809	0.552795	1.16	0.833333	1.14286	0.923077
Citrobacter	4	6	1.7929	5.2953	0.0885132	0.00213121	-0.835809	0.184922	1.01351	1	1	1.08333
Pseudomonas.2	4	6	1.7929	6.33469	0.195575	0.188036	-0.835809	-0.766262	1.25984	1	1.14286	0.923077
Curtobacterium	4	6	1.7929	4.09751	0.315894	0.00171165	-0.835809	0.6996	0.287494	14.2222	1.875	1.07692
Microbacterium	4	6	1.7929	4.16348	0.329525	2.34899e-05	-0.835809	-0.279418	0.75	1.74419	0.888889	1.21429
All	4	6	1.7929	5.9179	0.3288	0.274884	-0.835809	0	0.407143	0.571429	0.875	0.923077
Rhizobium.2	1	6	1.7929	5.28651	0.320716	0.0015183	-0.835809	-1.07578	0.729167	1	1.14286	1.09091
Roseomonas	1	6	1.7929	6.34899	0.299264	3.23248e-05	-0.835809	0.163055	0.655172	1	1.14286	1
Novosphingobium.1	1	6	1.7929	5.24502	0.29817	0.000909725	-0.835809	-0.630089	3.99765	6.8125	1.57143	1.53846
Novosphingobium.2	1	6	1.7929	5.23656	0.296695	0.000909725	-0.835809	-0.911639	0.73055	2.22034	1.33333	1.41176
Raoultella.2	1	6	1.7929	5.65373	0.0001	0	-0.835809	-2.14821	0.858108	1.5	1.14286	1.09091
Serratia	1	6	1.7929	6.38494	0.171669	0.0289513	-0.835809	-0.43432	0.42492	1	1.125	1
Chryseobacterium.1	1	6	1.7929	5.30086	0.429757	0.000890421	-0.835809	0.832382	0.879518	1	1.14286	1
Chryseobacterium.2	1	6	1.7929	4.61797	0.412665	0.000890421	-0.835809	1.25976	0.813559	1	1	1
Pantoea.1	1	6	1.7929	4.70588	0.196282	0.049426	-0.835809	-1.54091	1.19057	1.2	1.5	1
Pantoea.2	1	6	1.7929	5.50922	0.193137	0.049426	-0.835809	-0.772125	0.666667	1.25	1	1
Bacillus	1	6	1.7929	4.88234	0.352358	0.000293504	-0.835809	0.439972	0.698113	0.833333	1	0.923077
A_CTRL	1	6	1.7929	0	0	0	-0.835809	0	1.01923	1.2	1.125	1
Rhizobium.2	2	6	1.7929	5.28651	0.320716	0.0015183	-0.835809	-1.07578	0.530303	1.2	1	1
Roseomonas	2	6	1.7929	6.34899	0.299264	3.23248e-05	-0.835809	0.163055	0.767857	1.2	1	1.09091
Novosphingobium.1	2	6	1.7929	5.24502	0.29817	0.000909725	-0.835809	-0.630089	0.547592	2.73333	1.14286	1.07692
Novosphingobium.2	2	6	1.7929	5.23656	0.296695	0.000909725	-0.835809	-0.911639	0.710594	2.21569	1.25	1.4
Raoultella.2	2	6	1.7929	5.65373	0.0001	0	-0.835809	-2.14821	0.77037	1.5	1.33333	1.09091
Serratia	2	6	1.7929	6.38494	0.171669	0.0289513	-0.835809	-0.43432	0.635417	1.2	1.14286	0.916667
Chryseobacterium.1	2	6	1.7929	5.30086	0.429757	0.000890421	-0.835809	0.832382	0.576271	1	1	1
Chryseobacterium.2	2	6	1.7929	4.61797	0.412665	0.000890421	-0.835809	1.25976	0.641509	1	1	1
Pantoea.1	2	6	1.7929	4.70588	0.196282	0.049426	-0.835809	-1.54091	0.557272	1.2	1.22222	1
Pantoea.2	2	6	1.7929	5.50922	0.193137	0.049426	-0.835809	-0.772125	0.803279	1.2	1.14286	1.09091
Bacillus	2	6	1.7929	4.88234	0.352358	0.000293504	-0.835809	0.439972	0.565657	1	1.125	0.923077
A_CTRL	2	6	1.7929	0	0	0	-0.835809	0	0.666667	1	1	1
Rhizobium.2	3	6	1.7929	5.28651	0.320716	0.0015183	-0.835809	-1.07578	14.3019	1.4	2.33333	1.25
Roseomonas	3	6	1.7929	6.34899	0.299264	3.23248e-05	-0.835809	0.163055	0.907407	1.4	1.14286	1
Novosphingobium.1	3	6	1.7929	5.24502	0.29817	0.000909725	-0.835809	-0.630089	2.0304	1.33333	1.14286	1
Novosphingobium.2	3	6	1.7929	5.23656	0.296695	0.000909725	-0.835809	-0.911639	0.225816	0.225352	0.888889	0.666667
Raoultella.2	3	6	1.7929	5.65373	0.0001	0	-0.835809	-2.14821	0.832258	1.75	1.5	1.08333
Serratia	3	6	1.7929	6.38494	0.171669	0.0289513	-0.835809	-0.43432	0.628975	1.2	1.28571	1
Chryseobacterium.1	3	6	1.7929	5.30086	0.429757	0.000890421	-0.835809	0.832382	0.717647	1.2	1.28571	1.08333
Chryseobacterium.2	3	6	1.7929	4.61797	0.412665	0.000890421	-0.835809	1.25976	0.851852	1.2	1.125	0.923077
Pantoea.1	3	6	1.7929	4.70588	0.196282	0.049426	-0.835809	-1.54091	0.311178	1.2	1.11111	0.928571
Pantoea.2	3	6	1.7929	5.50922	0.193137	0.049426	-0.835809	-0.772125	0.5625	1.5	1.28571	0.923077
Bacillus	3	6	1.7929	4.88234	0.352358	0.000293504	-0.835809	0.439972	1.07895	1	1	1.08333
A_CTRL	3	6	1.7929	0	0	0	-0.835809	0	0.785714	1	1.125	0.923077
Rhizobium.2	4	6	1.7929	5.28651	0.320716	0.0015183	-0.835809	-1.07578	0.59322	2.8	5	1.08333
Roseomonas	4	6	1.7929	6.34899	0.299264	3.23248e-05	-0.835809	0.163055	0.886792	1	1	0.705882
Novosphingobium.1	4	6	1.7929	5.24502	0.29817	0.000909725	-0.835809	-0.630089	0.182251	0.683333	1	0.9375
Novosphingobium.2	4	6	1.7929	5.23656	0.296695	0.000909725	-0.835809	-0.911639	0.892725	1.21311	1.11111	1
Raoultella.2	4	6	1.7929	5.65373	0.0001	0	-0.835809	-2.14821	1.03614	1.75	1.5	1.16667
Serratia	4	6	1.7929	6.38494	0.171669	0.0289513	-0.835809	-0.43432	0.879859	1.2	1.14286	1
Chryseobacterium.1	4	6	1.7929	5.30086	0.429757	0.000890421	-0.835809	0.832382	0.6	1	1	1
Chryseobacterium.2	4	6	1.7929	4.61797	0.412665	0.000890421	-0.835809	1.25976	0.612903	1	1	1
Pantoea.1	4	6	1.7929	4.70588	0.196282	0.049426	-0.835809	-1.54091	0.550323	1.2	1.33333	1
Pantoea.2	4	6	1.7929	5.50922	0.193137	0.049426	-0.835809	-0.772125	1.13462	1.2	0.888889	1
Bacillus	4	6	1.7929	4.88234	0.352358	0.000293504	-0.835809	0.439972	0.548673	1.4	1.66667	1.08333
A_CTRL	4	6	1.7929	0	0	0	-0.835809	0	0.606557	1.2	1	1
Pseudomonas.3	1	6	1.7929	5.02284	0.200704	0.188036	-0.835809	0.0667217	0.897436	1	1.25	1
Pseudomonas.1	1	6	1.7929	10.8789	0.200475	0.188036	-0.835809	-0.541927	1.45455	1	1.2	1
Rahnella	1	6	1.7929	5.69094	0.0707098	0	-0.835809	-1.33364	1.03636	1	1	1
Raoultella.1	1	6	1.7929	6.0119	0.0141915	0	-0.835809	-0.32725	0.211155	0.75	0.75	1.5
Sphingobacterium	1	6	1.7929	6.53435	0.462982	0.000163181	-0.835809	-0.696946	0.487395	1.25	1.25	1
Rhizobium.1	1	6	1.7929	5.86455	0.311251	0.0015183	-0.835809	-0.317628	1.05808	1.4	1.4	1
Arthrobacter	1	6	1.7929	5.20233	0.340396	0.000796285	-0.835809	0.552795	0.714286	0.8	1.25	1.66667
Citrobacter	1	6	1.7929	5.2953	0.0885132	0.00213121	-0.835809	0.184922	1.32692	0.8	0.833333	1
Pseudomonas.2	1	6	1.7929	6.33469	0.195575	0.188036	-0.835809	-0.766262	1.19565	1	1	1
Curtobacterium	1	6	1.7929	4.09751	0.315894	0.00171165	-0.835809	0.6996	0.30137	0.75	1	1
Microbacterium	1	6	1.7929	4.16348	0.329525	2.34899e-05	-0.835809	-0.279418	0.526316	1	0.833333	1
All	1	6	1.7929	5.9179	0.3288	0.274884	-0.835809	0	1.20423	1	1.66667	1
Pseudomonas.3	2	6	1.7929	5.02284	0.200704	0.188036	-0.835809	0.0667217	0.962963	1	1.2	1.25
Pseudomonas.1	2	6	1.7929	10.8789	0.200475	0.188036	-0.835809	-0.541927	1.56944	1	1	1.25
Rahnella	2	6	1.7929	5.69094	0.0707098	0	-0.835809	-1.33364	1.68254	0.8	1	1
Raoultella.1	2	6	1.7929	6.0119	0.0141915	0	-0.835809	-0.32725	0.994915	0.75	1	0.666667
Sphingobacterium	2	6	1.7929	6.53435	0.462982	0.000163181	-0.835809	-0.696946	0.756757	0.8	1.2	1
Rhizobium.1	2	6	1.7929	5.86455	0.311251	0.0015183	-0.835809	-0.317628	0.757426	1.33333	1.16667	1.25
Arthrobacter	2	6	1.7929	5.20233	0.340396	0.000796285	-0.835809	0.552795	0.827586	1	1	1
Citrobacter	2	6	1.7929	5.2953	0.0885132	0.00213121	-0.835809	0.184922	1.19355	1.25	1	1
Pseudomonas.2	2	6	1.7929	6.33469	0.195575	0.188036	-0.835809	-0.766262	1.24074	1	1	1.25
Curtobacterium	2	6	1.7929	4.09751	0.315894	0.00171165	-0.835809	0.6996	0.308989	1	1.25	0.8
Microbacterium	2	6	1.7929	4.16348	0.329525	2.34899e-05	-0.835809	-0.279418	0.82	1	1	0.8
All	2	6	1.7929	5.9179	0.3288	0.274884	-0.835809	0	0.623574	1	1	1
Pseudomonas.3	3	6	1.7929	5.02284	0.200704	0.188036	-0.835809	0.0667217	0.717949	1.25	1	1.33333
Pseudomonas.1	3	6	1.7929	10.8789	0.200475	0.188036	-0.835809	-0.541927	1.01111	1	1.25	1
Rahnella	3	6	1.7929	5.69094	0.0707098	0	-0.835809	-1.33364	0.991379	0.8	1	1
Raoultella.1	3	6	1.7929	6.0119	0.0141915	0	-0.835809	-0.32725	27.7273	0.75	0.8	1
Sphingobacterium	3	6	1.7929	6.53435	0.462982	0.000163181	-0.835809	-0.696946	0.783133	1.25	1	1
Rhizobium.1	3	6	1.7929	5.86455	0.311251	0.0015183	-0.835809	-0.317628	0.896907	1.5	1.16667	1
Arthrobacter	3	6	1.7929	5.20233	0.340396	0.000796285	-0.835809	0.552795	1.07143	1	1.2	1
Citrobacter	3	6	1.7929	5.2953	0.0885132	0.00213121	-0.835809	0.184922	1.08621	1.25	1	1
Pseudomonas.2	3	6	1.7929	6.33469	0.195575	0.188036	-0.835809	-0.766262	0.947368	0.8	1	0.8
Curtobacterium	3	6	1.7929	4.09751	0.315894	0.00171165	-0.835809	0.6996	0.302326	1	1	1.25
Microbacterium	3	6	1.7929	4.16348	0.329525	2.34899e-05	-0.835809	-0.279418	0.766667	1.09091	1	0.8
All	3	6	1.7929	5.9179	0.3288	0.274884	-0.835809	0	3.11921	1	1	0.666667
Pseudomonas.3	4	6	1.7929	5.02284	0.200704	0.188036	-0.835809	0.0667217	1.125	1	1	1.25
Pseudomonas.1	4	6	1.7929	10.8789	0.200475	0.188036	-0.835809	-0.541927	1.62745	1	1.2	1.33333
Rahnella	4	6	1.7929	5.69094	0.0707098	0	-0.835809	-1.33364	0.779412	0.8	1.2	0.8
Raoultella.1	4	6	1.7929	6.0119	0.0141915	0	-0.835809	-0.32725	28.0426	1	1	1
Sphingobacterium	4	6	1.7929	6.53435	0.462982	0.000163181	-0.835809	-0.696946	2.56897	1	1.25	1
Rhizobium.1	4	6	1.7929	5.86455	0.311251	0.0015183	-0.835809	-0.317628	1.11538	1.2	1	1
Arthrobacter	4	6	1.7929	5.20233	0.340396	0.000796285	-0.835809	0.552795	1.06579	1	1	0.8
Citrobacter	4	6	1.7929	5.2953	0.0885132	0.00213121	-0.835809	0.184922	2.35417	0.8	1	1
Pseudomonas.2	4	6	1.7929	6.33469	0.195575	0.188036	-0.835809	-0.766262	1.95238	0.8	1	1
Curtobacterium	4	6	1.7929	4.09751	0.315894	0.00171165	-0.835809	0.6996	0.428571	1	1.2	1.25
Microbacterium	4	6	1.7929	4.16348	0.329525	2.34899e-05	-0.835809	-0.279418	1.09091	1.16667	0.833333	1
All	4	6	1.7929	5.9179	0.3288	0.274884	-0.835809	0	0.0554839	0.75	0.8	1
Rhizobium.2	1	6	1.7929	5.28651	0.320716	0.0015183	-0.835809	-1.07578	0.666667	1	1	1
Roseomonas	1	6	1.7929	6.34899	0.299264	3.23248e-05	-0.835809	0.163055	1	1	1.25	1
Novosphingobium.1	1	6	1.7929	5.24502	0.29817	0.000909725	-0.835809	-0.630089	0.839587	1	1	1
Novosphingobium.2	1	6	1.7929	5.23656	0.296695	0.000909725	-0.835809	-0.911639	0.630034	1.25	1	1
Raoultella.2	1	6	1.7929	5.65373	0.0001	0	-0.835809	-2.14821	0.62963	1	1	1
Serratia	1	6	1.7929	6.38494	0.171669	0.0289513	-0.835809	-0.43432	0.837838	0.5	1	1
Chryseobacterium.1	1	6	1.7929	5.30086	0.429757	0.000890421	-0.835809	0.832382	0.933333	1	1	1
Chryseobacterium.2	1	6	1.7929	4.61797	0.412665	0.000890421	-0.835809	1.25976	1.06061	0.8	1	0.8
Pantoea.1	1	6	1.7929	4.70588	0.196282	0.049426	-0.835809	-1.54091	1.59783	1	1	1
Pantoea.2	1	6	1.7929	5.50922	0.193137	0.049426	-0.835809	-0.772125	0.787879	1	1	1
Bacillus	1	6	1.7929	4.88234	0.352358	0.000293504	-0.835809	0.439972	0.766667	1.25	1	0.8
A_CTRL	1	6	1.7929	0	0	0	-0.835809	0	0.612245	0.8	0.833333	0.8
Rhizobium.2	2	6	1.7929	5.28651	0.320716	0.0015183	-0.835809	-1.07578	1.03846	1.25	1.25	1.25
Roseomonas	2	6	1.7929	6.34899	0.299264	3.23248e-05	-0.835809	0.163055	0.818182	1	1	1
Novosphingobium.1	2	6	1.7929	5.24502	0.29817	0.000909725	-0.835809	-0.630089	0.242366	1.25	1	1
Novosphingobium.2	2	6	1.7929	5.23656	0.296695	0.000909725	-0.835809	-0.911639	0.667358	1.25	1	1.25
Raoultella.2	2	6	1.7929	5.65373	0.0001	0	-0.835809	-2.14821	1.71111	1.33333	1	1
Serratia	2	6	1.7929	6.38494	0.171669	0.0289513	-0.835809	-0.43432	0.930233	0.8	1	0.8
Chryseobacterium.1	2	6	1.7929	5.30086	0.429757	0.000890421	-0.835809	0.832382	0.839286	0.8	1	0.8
Chryseobacterium.2	2	6	1.7929	4.61797	0.412665	0.000890421	-0.835809	1.25976	1.54545	0.8	1.2	1.25
Pantoea.1	2	6	1.7929	4.70588	0.196282	0.049426	-0.835809	-1.54091	0.512438	1.25	1	0.8
Pantoea.2	2	6	1.7929	5.50922	0.193137	0.049426	-0.835809	-0.772125	0.861111	0.833333	1	0.8
Bacillus	2	6	1.7929	4.88234	0.352358	0.000293504	-0.835809	0.439972	0.8	1.2	1	1
A_CTRL	2	6	1.7929	0	0	0	-0.835809	0	0.914286	1	1.2	1.25
Rhizobium.2	3	6	1.7929	5.28651	0.320716	0.0015183	-0.835809	-1.07578	5.24138	1.25	1	0.8
Roseomonas	3	6	1.7929	6.34899	0.299264	3.23248e-05	-0.835809	0.163055	1	1	1	1
Novosphingobium.1	3	6	1.7929	5.24502	0.29817	0.000909725	-0.835809	-0.630089	0.750858	0.8	1	1
Novosphingobium.2	3	6	1.7929	5.23656	0.296695	0.000909725	-0.835809	-0.911639	0.59267	1.25	1.2	1
Raoultella.2	3	6	1.7929	5.65373	0.0001	0	-0.835809	-2.14821	4.57447	1.33333	1.25	1.33333
Serratia	3	6	1.7929	6.38494	0.171669	0.0289513	-0.835809	-0.43432	0.952381	1	1	0.8
Chryseobacterium.1	3	6	1.7929	5.30086	0.429757	0.000890421	-0.835809	0.832382	1.26087	1	1	1
Chryseobacterium.2	3	6	1.7929	4.61797	0.412665	0.000890421	-0.835809	1.25976	0.818182	1	0.833333	1.25
Pantoea.1	3	6	1.7929	4.70588	0.196282	0.049426	-0.835809	-1.54091	1.80357	1	1	0.8
Pantoea.2	3	6	1.7929	5.50922	0.193137	0.049426	-0.835809	-0.772125	1.13333	1	1	1
Bacillus	3	6	1.7929	4.88234	0.352358	0.000293504	-0.835809	0.439972	1.12245	1	1	1.25
A_CTRL	3	6	1.7929	0	0	0	-0.835809	0	0.585366	1	0.833333	1
Rhizobium.2	4	6	1.7929	5.28651	0.320716	0.0015183	-0.835809	-1.07578	0.537037	1	1.2	1
Roseomonas	4	6	1.7929	6.34899	0.299264	3.23248e-05	-0.835809	0.163055	0.214286	1	1	1.25
Novosphingobium.1	4	6	1.7929	5.24502	0.29817	0.000909725	-0.835809	-0.630089	0.911731	1	1	1.33333
Novosphingobium.2	4	6	1.7929	5.23656	0.296695	0.000909725	-0.835809	-0.911639	0.756177	1	1	1
Raoultella.2	4	6	1.7929	5.65373	0.0001	0	-0.835809	-2.14821	1.12903	1	1	1.5
Serratia	4	6	1.7929	6.38494	0.171669	0.0289513	-0.835809	-0.43432	0.931818	0.8	1	0.75
Chryseobacterium.1	4	6	1.7929	5.30086	0.429757	0.000890421	-0.835809	0.832382	0.734694	1	1.2	1
Chryseobacterium.2	4	6	1.7929	4.61797	0.412665	0.000890421	-0.835809	1.25976	0.833333	0.8	1.5	1.25
Pantoea.1	4	6	1.7929	4.70588	0.196282	0.049426	-0.835809	-1.54091	2.4898	1.25	1.2	1
Pantoea.2	4	6	1.7929	5.50922	0.193137	0.049426	-0.835809	-0.772125	0.608696	0.8	0.833333	1.25
Bacillus	4	6	1.7929	4.88234	0.352358	0.000293504	-0.835809	0.439972	1.28889	1	0.833333	1.25
A_CTRL	4	6	1.7929	0	0	0	-0.835809	0	1.31818	1	1.2	1
Pseudomonas.3	1	6	1.7929	5.02284	0.200704	0.188036	-0.835809	0.0667217	0.352837	1.25	1.25	1
Pseudomonas.1	1	6	1.7929	10.8789	0.200475	0.188036	-0.835809	-0.541927	1.43333	1.5	1.25	1.25
Rahnella	1	6	1.7929	5.69094	0.0707098	0	-0.835809	-1.33364	1.22857	1.25	1	1.25
Raoultella.1	1	6	1.7929	6.0119	0.0141915	0	-0.835809	-0.32725	0.818828	0.75	1	0.8
Sphingobacterium	1	6	1.7929	6.53435	0.462982	0.000163181	-0.835809	-0.696946	1.07719	1.25	1.25	1
Rhizobium.1	1	6	1.7929	5.86455	0.311251	0.0015183	-0.835809	-0.317628	1.21284	1.42857	1.16667	0.833333
Arthrobacter	1	6	1.7929	5.20233	0.340396	0.000796285	-0.835809	0.552795	1.5	1.25	1.25	1
Citrobacter	1	6	1.7929	5.2953	0.0885132	0.00213121	-0.835809	0.184922	2.37931	1.25	1.25	1
Pseudomonas.2	1	6	1.7929	6.33469	0.195575	0.188036	-0.835809	-0.766262	1.60714	1	1	0.8
Curtobacterium	1	6	1.7929	4.09751	0.315894	0.00171165	-0.835809	0.6996	1.59649	1	1	1
Microbacterium	1	6	1.7929	4.16348	0.329525	2.34899e-05	-0.835809	-0.279418	0.0710383	1.2	1	1
All	1	6	1.7929	5.9179	0.3288	0.274884	-0.835809	0	0.208556	1.4	1.2	1.25
Pseudomonas.3	2	6	1.7929	5.02284	0.200704	0.188036	-0.835809	0.0667217	0.040747	1	1.2	1
Pseudomonas.1	2	6	1.7929	10.8789	0.200475	0.188036	-0.835809	-0.541927	3.34375	1.25	1.25	1.66667
Rahnella	2	6	1.7929	5.69094	0.0707098	0	-0.835809	-1.33364	2.37143	1.25	1.25	1.25
Raoultella.1	2	6	1.7929	6.0119	0.0141915	0	-0.835809	-0.32725	2.07167	1	1.5	1
Sphingobacterium	2	6	1.7929	6.53435	0.462982	0.000163181	-0.835809	-0.696946	1.52672	1	1	0.8
Rhizobium.1	2	6	1.7929	5.86455	0.311251	0.0015183	-0.835809	-0.317628	1.29845	1.71429	1.4	1
Arthrobacter	2	6	1.7929	5.20233	0.340396	0.000796285	-0.835809	0.552795	1.30303	1	1	1
Citrobacter	2	6	1.7929	5.2953	0.0885132	0.00213121	-0.835809	0.184922	1.76923	1	1.25	1
Pseudomonas.2	2	6	1.7929	6.33469	0.195575	0.188036	-0.835809	-0.766262	1.36	1	1	1
Curtobacterium	2	6	1.7929	4.09751	0.315894	0.00171165	-0.835809	0.6996	0.680851	1	1	1
Microbacterium	2	6	1.7929	4.16348	0.329525	2.34899e-05	-0.835809	-0.279418	0.95	1	1.2	1.2
All	2	6	1.7929	5.9179	0.3288	0.274884	-0.835809	0	0.242124	0.833333	1.2	1
Pseudomonas.3	3	6	1.7929	5.02284	0.200704	0.188036	-0.835809	0.0667217	0.0113636	1	1.2	1
Pseudomonas.1	3	6	1.7929	10.8789	0.200475	0.188036	-0.835809	-0.541927	0.8327	1.25	1	1.25
Rahnella	3	6	1.7929	5.69094	0.0707098	0	-0.835809	-1.33364	1.19643	1.25	1.25	1.25
Raoultella.1	3	6	1.7929	6.0119	0.0141915	0	-0.835809	-0.32725	0.38952	1	1.5	1.25
Sphingobacterium	3	6	1.7929	6.53435	0.462982	0.000163181	-0.835809	-0.696946	2.04697	0.8	1	0.8
Rhizobium.1	3	6	1.7929	5.86455	0.311251	0.0015183	-0.835809	-0.317628	1.54412	1.83333	1.6	1
Arthrobacter	3	6	1.7929	5.20233	0.340396	0.000796285	-0.835809	0.552795	1.6	1	0.833333	1
Citrobacter	3	6	1.7929	5.2953	0.0885132	0.00213121	-0.835809	0.184922	1.6	1	1	1
Pseudomonas.2	3	6	1.7929	6.33469	0.195575	0.188036	-0.835809	-0.766262	2.05263	1	0.8	0.8
Curtobacterium	3	6	1.7929	4.09751	0.315894	0.00171165	-0.835809	0.6996	1.18182	1	1	1
Microbacterium	3	6	1.7929	4.16348	0.329525	2.34899e-05	-0.835809	-0.279418	0.808511	1.14286	1	1
All	3	6	1.7929	5.9179	0.3288	0.274884	-0.835809	0	1.79743	0.714286	0.833333	1
Pseudomonas.3	4	6	1.7929	5.02284	0.200704	0.188036	-0.835809	0.0667217	0.297454	1	1.2	1.5
Pseudomonas.1	4	6	1.7929	10.8789	0.200475	0.188036	-0.835809	-0.541927	4.25455	1.25	1.5	1.25
Rahnella	4	6	1.7929	5.69094	0.0707098	0	-0.835809	-1.33364	1.2	1.25	1.5	1.25
Raoultella.1	4	6	1.7929	6.0119	0.0141915	0	-0.835809	-0.32725	1.22554	1	1.25	1.25
Sphingobacterium	4	6	1.7929	6.53435	0.462982	0.000163181	-0.835809	-0.696946	4.70159	1.2	1	0.8
Rhizobium.1	4	6	1.7929	5.86455	0.311251	0.0015183	-0.835809	-0.317628	2.27217	1.66667	1.6	1.25
Arthrobacter	4	6	1.7929	5.20233	0.340396	0.000796285	-0.835809	0.552795	0.981818	1	1	1
Citrobacter	4	6	1.7929	5.2953	0.0885132	0.00213121	-0.835809	0.184922	3.48387	1	1	1
Pseudomonas.2	4	6	1.7929	6.33469	0.195575	0.188036	-0.835809	-0.766262	1.82143	1	0.8	1
Curtobacterium	4	6	1.7929	4.09751	0.315894	0.00171165	-0.835809	0.6996	0.251701	1	0.833333	1
Microbacterium	4	6	1.7929	4.16348	0.329525	2.34899e-05	-0.835809	-0.279418	0.5	1.3	1	0.8
All	4	6	1.7929	5.9179	0.3288	0.274884	-0.835809	0	4.88741	1	1	1
Rhizobium.2	1	6	1.7929	5.28651	0.320716	0.0015183	-0.835809	-1.07578	6.55556	1	1.2	1
Roseomonas	1	6	1.7929	6.34899	0.299264	3.23248e-05	-0.835809	0.163055	0.769231	1.5	1.25	1.25
Novosphingobium.1	1	6	1.7929	5.24502	0.29817	0.000909725	-0.835809	-0.630089	1.94156	1.25	1	1
Novosphingobium.2	1	6	1.7929	5.23656	0.296695	0.000909725	-0.835809	-0.911639	1.89991	0.833333	1	1
Raoultella.2	1	6	1.7929	5.65373	0.0001	0	-0.835809	-2.14821	0.0835629	1	1	1
Serratia	1	6	1.7929	6.38494	0.171669	0.0289513	-0.835809	-0.43432	1.16	1.2	1	1
Chryseobacterium.1	1	6	1.7929	5.30086	0.429757	0.000890421	-0.835809	0.832382	3.81818	1	1	1.25
Chryseobacterium.2	1	6	1.7929	4.61797	0.412665	0.000890421	-0.835809	1.25976	1.14286	1	1	1
Pantoea.1	1	6	1.7929	4.70588	0.196282	0.049426	-0.835809	-1.54091	2.2093	1	1	0.8
Pantoea.2	1	6	1.7929	5.50922	0.193137	0.049426	-0.835809	-0.772125	1	1.2	1	1
Bacillus	1	6	1.7929	4.88234	0.352358	0.000293504	-0.835809	0.439972	1.43478	1	1	0.8
A_CTRL	1	6	1.7929	0	0	0	-0.835809	0	0.714286	1.2	1	0.8
Rhizobium.2	2	6	1.7929	5.28651	0.320716	0.0015183	-0.835809	-1.07578	0.75	1.5	1.2	1.25
Roseomonas	2	6	1.7929	6.34899	0.299264	3.23248e-05	-0.835809	0.163055	1	1.5	1.25	1.66667
Novosphingobium.1	2	6	1.7929	5.24502	0.29817	0.000909725	-0.835809	-0.630089	0.25685	1.5	1.25	1.25
Novosphingobium.2	2	6	1.7929	5.23656	0.296695	0.000909725	-0.835809	-0.911639	2.27093	0.714286	1.2	1.25
Raoultella.2	2	6	1.7929	5.65373	0.0001	0	-0.835809	-2.14821	0.100954	1.25	1.25	0.8
Serratia	2	6	1.7929	6.38494	0.171669	0.0289513	-0.835809	-0.43432	0.709677	1.2	1	1.25
Chryseobacterium.1	2	6	1.7929	5.30086	0.429757	0.000890421	-0.835809	0.832382	5	1	1.2	1
Chryseobacterium.2	2	6	1.7929	4.61797	0.412665	0.000890421	-0.835809	1.25976	1.05556	1	1	1
Pantoea.1	2	6	1.7929	4.70588	0.196282	0.049426	-0.835809	-1.54091	1.175	1	1	1
Pantoea.2	2	6	1.7929	5.50922	0.193137	0.049426	-0.835809	-0.772125	1.83333	1	1	1
Bacillus	2	6	1.7929	4.88234	0.352358	0.000293504	-0.835809	0.439972	1.11538	1	1	1
A_CTRL	2	6	1.7929	0	0	0	-0.835809	0	1.04762	1	1	0.8
Rhizobium.2	3	6	1.7929	5.28651	0.320716	0.0015183	-0.835809	-1.07578	34.2143	1.5	1.2	1.5
Roseomonas	3	6	1.7929	6.34899	0.299264	3.23248e-05	-0.835809	0.163055	1.05263	1.25	1.25	1.25
Novosphingobium.1	3	6	1.7929	5.24502	0.29817	0.000909725	-0.835809	-0.630089	2.08648	1	1.25	1.25
Novosphingobium.2	3	6	1.7929	5.23656	0.296695	0.000909725	-0.835809	-0.911639	0.321594	0.833333	1.2	1.25
Raoultella.2	3	6	1.7929	5.65373	0.0001	0	-0.835809	-2.14821	0.460638	1	0.8	0.666667
Serratia	3	6	1.7929	6.38494	0.171669	0.0289513	-0.835809	-0.43432	1.05	1.2	1.5	1
Chryseobacterium.1	3	6	1.7929	5.30086	0.429757	0.000890421	-0.835809	0.832382	2.38462	1	1	1
Chryseobacterium.2	3	6	1.7929	4.61797	0.412665	0.000890421	-0.835809	1.25976	0.526316	1	1	1
Pantoea.1	3	6	1.7929	4.70588	0.196282	0.049426	-0.835809	-1.54091	1.10989	1	1.2	1
Pantoea.2	3	6	1.7929	5.50922	0.193137	0.049426	-0.835809	-0.772125	1.66667	1.2	1	0.8
Bacillus	3	6	1.7929	4.88234	0.352358	0.000293504	-0.835809	0.439972	1.04	0.833333	0.833333	1
A_CTRL	3	6	1.7929	0	0	0	-0.835809	0	0.736842	0.833333	1	1
Rhizobium.2	4	6	1.7929	5.28651	0.320716	0.0015183	-0.835809	-1.07578	1.5	1	1.2	0.833333
Roseomonas	4	6	1.7929	6.34899	0.299264	3.23248e-05	-0.835809	0.163055	0.705882	1.25	1.25	1.25
Novosphingobium.1	4	6	1.7929	5.24502	0.29817	0.000909725	-0.835809	-0.630089	0.432133	1	1.25	1.2
Novosphingobium.2	4	6	1.7929	5.23656	0.296695	0.000909725	-0.835809	-0.911639	0.457614	0.833333	1.5	1
Raoultella.2	4	6	1.7929	5.65373	0.0001	0	-0.835809	-2.14821	1.8662	1	1	1
Serratia	4	6	1.7929	6.38494	0.171669	0.0289513	-0.835809	-0.43432	0.625	1.4	1.25	1.25
Chryseobacterium.1	4	6	1.7929	5.30086	0.429757	0.000890421	-0.835809	0.832382	3	0.8	1	1
Chryseobacterium.2	4	6	1.7929	4.61797	0.412665	0.000890421	-0.835809	1.25976	0.578947	1	1	1
Pantoea.1	4	6	1.7929	4.70588	0.196282	0.049426	-0.835809	-1.54091	1.44	1.2	1.2	1
Pantoea.2	4	6	1.7929	5.50922	0.193137	0.049426	-0.835809	-0.772125	0.818182	1	1	1
Bacillus	4	6	1.7929	4.88234	0.352358	0.000293504	-0.835809	0.439972	3.91304	0.833333	1	1
A_CTRL	4	6	1.7929	0	0	0	-0.835809	0	0.64	1.2	1	1
Pseudomonas.3	1	7	2.4012	5.02284	0.200704	0.188036	1.07725	0.0667217	0.313043	1.25	1	1
Pseudomonas.1	1	7	2.4012	10.8789	0.200475	0.188036	1.07725	-0.541927	0.354167	1.25	1	1.33333
Rahnella	1	7	2.4012	5.69094	0.0707098	0	1.07725	-1.33364	0.90678	1.25	1.25	1.25
Raoultella.1	1	7	2.4012	6.0119	0.0141915	0	1.07725	-0.32725	1.34513	1.66667	1.25	1.25
Sphingobacterium	1	7	2.4012	6.53435	0.462982	0.000163181	1.07725	-0.696946	1.03279	0.454545	1	1.25
Rhizobium.1	1	7	2.4012	5.86455	0.311251	0.0015183	1.07725	-0.317628	3.5625	3.75	2	1.25
Arthrobacter	1	7	2.4012	5.20233	0.340396	0.000796285	1.07725	0.552795	0.688525	1.25	1.25	1
Citrobacter	1	7	2.4012	5.2953	0.0885132	0.00213121	1.07725	0.184922	0.420601	1.5	1.25	1.25
Pseudomonas.2	1	7	2.4012	6.33469	0.195575	0.188036	1.07725	-0.766262	0.429293	1.25	1.25	2
Curtobacterium	1	7	2.4012	4.09751	0.315894	0.00171165	1.07725	0.6996	0.201897	1.5	1.25	1.25
Microbacterium	1	7	2.4012	4.16348	0.329525	2.34899e-05	1.07725	-0.279418	1.11111	1.25	1.25	1.25
All	1	7	2.4012	5.9179	0.3288	0.274884	1.07725	0	0.857143	2	1.25	1.66667
Pseudomonas.3	2	7	2.4012	5.02284	0.200704	0.188036	1.07725	0.0667217	0.462069	1.5	1.5	1.25
Pseudomonas.1	2	7	2.4012	10.8789	0.200475	0.188036	1.07725	-0.541927	0.908397	1.25	1.25	1.25
Rahnella	2	7	2.4012	5.69094	0.0707098	0	1.07725	-1.33364	1.11905	1.25	1.25	1.25
Raoultella.1	2	7	2.4012	6.0119	0.0141915	0	1.07725	-0.32725	3.72917	1.33333	1.66667	1.66667
Sphingobacterium	2	7	2.4012	6.53435	0.462982	0.000163181	1.07725	-0.696946	0.948276	1	1	1.25
Rhizobium.1	2	7	2.4012	5.86455	0.311251	0.0015183	1.07725	-0.317628	2.36047	3.25	1.8	1.33333
Arthrobacter	2	7	2.4012	5.20233	0.340396	0.000796285	1.07725	0.552795	0.916667	1.25	1.25	0.384615
Citrobacter	2	7	2.4012	5.2953	0.0885132	0.00213121	1.07725	0.184922	0.380734	1.25	1.25	1.25
Pseudomonas.2	2	7	2.4012	6.33469	0.195575	0.188036	1.07725	-0.766262	0.542289	1.25	1.25	1.66667
Curtobacterium	2	7	2.4012	4.09751	0.315894	0.00171165	1.07725	0.6996	0.169014	2	1.25	1.25
Microbacterium	2	7	2.4012	4.16348	0.329525	2.34899e-05	1.07725	-0.279418	0.614286	1.25	1.25	1.25
All	2	7	2.4012	5.9179	0.3288	0.274884	1.07725	0	0.808989	2	2	1.66667
Pseudomonas.3	3	7	2.4012	5.02284	0.200704	0.188036	1.07725	0.0667217	0.18509	1.25	1.5	1.25
Pseudomonas.1	3	7	2.4012	10.8789	0.200475	0.188036	1.07725	-0.541927	5.23622	1.5	1.25	1.66667
Rahnella	3	7	2.4012	5.69094	0.0707098	0	1.07725	-1.33364	0.990385	1.25	1.25	1.25
Raoultella.1	3	7	2.4012	6.0119	0.0141915	0	1.07725	-0.32725	1.85	1.66667	1.25	1.25
Sphingobacterium	3	7	2.4012	6.53435	0.462982	0.000163181	1.07725	-0.696946	0.742424	0.545455	1.25	1.25
Rhizobium.1	3	7	2.4012	5.86455	0.311251	0.0015183	1.07725	-0.317628	2.075	2.4	1.6	1.25
Arthrobacter	3	7	2.4012	5.20233	0.340396	0.000796285	1.07725	0.552795	0.618182	1	1.25	1.25
Citrobacter	3	7	2.4012	5.2953	0.0885132	0.00213121	1.07725	0.184922	0.274052	1.66667	1.25	1.25
Pseudomonas.2	3	7	2.4012	6.33469	0.195575	0.188036	1.07725	-0.766262	0.851852	1.25	1	1
Curtobacterium	3	7	2.4012	4.09751	0.315894	0.00171165	1.07725	0.6996	0.0924195	1.5	1.25	1
Microbacterium	3	7	2.4012	4.16348	0.329525	2.34899e-05	1.07725	-0.279418	0.666667	1.25	1	1.25
All	3	7	2.4012	5.9179	0.3288	0.274884	1.07725	0	2.05738	1.5	1.2	1.25
Pseudomonas.3	4	7	2.4012	5.02284	0.200704	0.188036	1.07725	0.0667217	0.141553	1.5	1	1.25
Pseudomonas.1	4	7	2.4012	10.8789	0.200475	0.188036	1.07725	-0.541927	0.45045	1.25	1.2	1
Rahnella	4	7	2.4012	5.69094	0.0707098	0	1.07725	-1.33364	1.09483	1	1.25	1.25
Raoultella.1	4	7	2.4012	6.0119	0.0141915	0	1.07725	-0.32725	5.93103	1.25	1.25	1.25
Sphingobacterium	4	7	2.4012	6.53435	0.462982	0.000163181	1.07725	-0.696946	0.676471	0.4	1	1.25
Rhizobium.1	4	7	2.4012	5.86455	0.311251	0.0015183	1.07725	-0.317628	1.9901	3	2	1.25
Arthrobacter	4	7	2.4012	5.20233	0.340396	0.000796285	1.07725	0.552795	0.774194	1.66667	1	1
Citrobacter	4	7	2.4012	5.2953	0.0885132	0.00213121	1.07725	0.184922	0.718085	1.25	1.5	1.5
Pseudomonas.2	4	7	2.4012	6.33469	0.195575	0.188036	1.07725	-0.766262	0.994048	1.25	1.25	1.25
Curtobacterium	4	7	2.4012	4.09751	0.315894	0.00171165	1.07725	0.6996	0.141186	1.5	1.2	1.25
Microbacterium	4	7	2.4012	4.16348	0.329525	2.34899e-05	1.07725	-0.279418	0.638889	1.25	1.33333	1
All	4	7	2.4012	5.9179	0.3288	0.274884	1.07725	0	0.969072	1.66667	1.25	1.66667
Rhizobium.2	1	7	2.4012	5.28651	0.320716	0.0015183	1.07725	-1.07578	0.883721	1	1.25	0.8
Roseomonas	1	7	2.4012	6.34899	0.299264	3.23248e-05	1.07725	0.163055	1.14634	1.25	1.25	0.666667
Novosphingobium.1	1	7	2.4012	5.24502	0.29817	0.000909725	1.07725	-0.630089	2.02286	2.8	1.25	1
Novosphingobium.2	1	7	2.4012	5.23656	0.296695	0.000909725	1.07725	-0.911639	0.559429	3	0.8	1
Raoultella.2	1	7	2.4012	5.65373	0.0001	0	1.07725	-2.14821	0.967213	1.66667	1.66667	1.66667
Serratia	1	7	2.4012	6.38494	0.171669	0.0289513	1.07725	-0.43432	1.82906	1.25	1.25	1
Chryseobacterium.1	1	7	2.4012	5.30086	0.429757	0.000890421	1.07725	0.832382	1.08	1.25	1.25	1.25
Chryseobacterium.2	1	7	2.4012	4.61797	0.412665	0.000890421	1.07725	1.25976	0.710145	1.25	1.25	1.25
Pantoea.1	1	7	2.4012	4.70588	0.196282	0.049426	1.07725	-1.54091	1.71264	1.25	1.25	1
Pantoea.2	1	7	2.4012	5.50922	0.193137	0.049426	1.07725	-0.772125	1.27273	1.25	1	0.8
Bacillus	1	7	2.4012	4.88234	0.352358	0.000293504	1.07725	0.439972	1.14085	1.25	1.5	1.25
A_CTRL	1	7	2.4012	0	0	0	1.07725	0	0.804878	1.25	1	1
Rhizobium.2	2	7	2.4012	5.28651	0.320716	0.0015183	1.07725	-1.07578	0.768116	1.25	1	1.25
Roseomonas	2	7	2.4012	6.34899	0.299264	3.23248e-05	1.07725	0.163055	0.75	1.25	1.25	1
Novosphingobium.1	2	7	2.4012	5.24502	0.29817	0.000909725	1.07725	-0.630089	0.597371	2.6	1.25	1
Novosphingobium.2	2	7	2.4012	5.23656	0.296695	0.000909725	1.07725	-0.911639	1.4242	5	1.25	1.25
Raoultella.2	2	7	2.4012	5.65373	0.0001	0	1.07725	-2.14821	1.02717	1.66667	1	1.66667
Serratia	2	7	2.4012	6.38494	0.171669	0.0289513	1.07725	-0.43432	1.54861	1.5	1.2	1.25
Chryseobacterium.1	2	7	2.4012	5.30086	0.429757	0.000890421	1.07725	0.832382	1.36667	1.25	1.25	1.25
Chryseobacterium.2	2	7	2.4012	4.61797	0.412665	0.000890421	1.07725	1.25976	1.04	1.25	1.25	1.25
Pantoea.1	2	7	2.4012	4.70588	0.196282	0.049426	1.07725	-1.54091	0.821168	1	1.25	1.25
Pantoea.2	2	7	2.4012	5.50922	0.193137	0.049426	1.07725	-0.772125	0.645161	1.25	1	1.25
Bacillus	2	7	2.4012	4.88234	0.352358	0.000293504	1.07725	0.439972	0.971429	1.5	1	1.25
A_CTRL	2	7	2.4012	0	0	0	1.07725	0	1.17544	1.25	1.25	1.25
Rhizobium.2	3	7	2.4012	5.28651	0.320716	0.0015183	1.07725	-1.07578	1.12245	1.25	1.25	1.25
Roseomonas	3	7	2.4012	6.34899	0.299264	3.23248e-05	1.07725	0.163055	1.14286	1.25	1.25	1.25
Novosphingobium.1	3	7	2.4012	5.24502	0.29817	0.000909725	1.07725	-0.630089	1.93918	1.25	1.25	1.25
Novosphingobium.2	3	7	2.4012	5.23656	0.296695	0.000909725	1.07725	-0.911639	0.835389	5	1.25	1
Raoultella.2	3	7	2.4012	5.65373	0.0001	0	1.07725	-2.14821	0.994253	1.25	1.66667	1.66667
Serratia	3	7	2.4012	6.38494	0.171669	0.0289513	1.07725	-0.43432	1.36923	1.25	1.25	1.25
Chryseobacterium.1	3	7	2.4012	5.30086	0.429757	0.000890421	1.07725	0.832382	1.14085	1.66667	1.66667	1.33333
Chryseobacterium.2	3	7	2.4012	4.61797	0.412665	0.000890421	1.07725	1.25976	1.28261	1.25	1	1.25
Pantoea.1	3	7	2.4012	4.70588	0.196282	0.049426	1.07725	-1.54091	1.20606	1	1.25	1.25
Pantoea.2	3	7	2.4012	5.50922	0.193137	0.049426	1.07725	-0.772125	0.724638	1.5	2.2	1.5
Bacillus	3	7	2.4012	4.88234	0.352358	0.000293504	1.07725	0.439972	0.779412	1.25	1	1.25
A_CTRL	3	7	2.4012	0	0	0	1.07725	0	0.855072	1.25	1	1.25
Rhizobium.2	4	7	2.4012	5.28651	0.320716	0.0015183	1.07725	-1.07578	0.978261	1.25	1.25	1.25
Roseomonas	4	7	2.4012	6.34899	0.299264	3.23248e-05	1.07725	0.163055	0.77193	1.25	1.25	1
Novosphingobium.1	4	7	2.4012	5.24502	0.29817	0.000909725	1.07725	-0.630089	0.469461	2.4	1.25	1.66667
Novosphingobium.2	4	7	2.4012	5.23656	0.296695	0.000909725	1.07725	-0.911639	0.694943	3.25	1	1.2
Raoultella.2	4	7	2.4012	5.65373	0.0001	0	1.07725	-2.14821	0.42623	1.25	1.25	5.2
Serratia	4	7	2.4012	6.38494	0.171669	0.0289513	1.07725	-0.43432	2.34752	1.25	1.25	2.25
Chryseobacterium.1	4	7	2.4012	5.30086	0.429757	0.000890421	1.07725	0.832382	0.900901	1.25	1	1.25
Chryseobacterium.2	4	7	2.4012	4.61797	0.412665	0.000890421	1.07725	1.25976	0.779661	1.25	1.25	1
Pantoea.1	4	7	2.4012	4.70588	0.196282	0.049426	1.07725	-1.54091	2.30841	1.25	1.25	1.25
Pantoea.2	4	7	2.4012	5.50922	0.193137	0.049426	1.07725	-0.772125	0.959184	1.25	1.5	1
Bacillus	4	7	2.4012	4.88234	0.352358	0.000293504	1.07725	0.439972	0.842105	1.25	1.25	1.25
A_CTRL	4	7	2.4012	0	0	0	1.07725	0	0.916667	1.25	1.2	0.333333
Pseudomonas.3	1	7	2.4012	5.02284	0.200704	0.188036	1.07725	0.0667217	1.73737	0.8	0.8	0.8
Pseudomonas.1	1	7	2.4012	10.8789	0.200475	0.188036	1.07725	-0.541927	1.26606	1	1	1
Rahnella	1	7	2.4012	5.69094	0.0707098	0	1.07725	-1.33364	2.4661	1	1	1
Raoultella.1	1	7	2.4012	6.0119	0.0141915	0	1.07725	-0.32725	0.100959	0.8	1	1
Sphingobacterium	1	7	2.4012	6.53435	0.462982	0.000163181	1.07725	-0.696946	0.24	1	0.8	1
Rhizobium.1	1	7	2.4012	5.86455	0.311251	0.0015183	1.07725	-0.317628	0.681736	1.25	1	1
Arthrobacter	1	7	2.4012	5.20233	0.340396	0.000796285	1.07725	0.552795	0.389474	1	0.8	1
Citrobacter	1	7	2.4012	5.2953	0.0885132	0.00213121	1.07725	0.184922	0.427273	1	0.8	1
Pseudomonas.2	1	7	2.4012	6.33469	0.195575	0.188036	1.07725	-0.766262	0.880488	1.25	1	1.5
Curtobacterium	1	7	2.4012	4.09751	0.315894	0.00171165	1.07725	0.6996	0.207278	1	0.8	1
Microbacterium	1	7	2.4012	4.16348	0.329525	2.34899e-05	1.07725	-0.279418	0.868421	0.8	1	1
All	1	7	2.4012	5.9179	0.3288	0.274884	1.07725	0	0.605578	2	0.75	1.5
Pseudomonas.3	2	7	2.4012	5.02284	0.200704	0.188036	1.07725	0.0667217	1.90952	1	1	0.8
Pseudomonas.1	2	7	2.4012	10.8789	0.200475	0.188036	1.07725	-0.541927	1.53147	1	1	1
Rahnella	2	7	2.4012	5.69094	0.0707098	0	1.07725	-1.33364	1.4527	1	1	1
Raoultella.1	2	7	2.4012	6.0119	0.0141915	0	1.07725	-0.32725	0.0933082	1	1.33333	1.33333
Sphingobacterium	2	7	2.4012	6.53435	0.462982	0.000163181	1.07725	-0.696946	0.142857	1	1	0.75
Rhizobium.1	2	7	2.4012	5.86455	0.311251	0.0015183	1.07725	-0.317628	0.644828	1.25	1.5	1
Arthrobacter	2	7	2.4012	5.20233	0.340396	0.000796285	1.07725	0.552795	0.414062	1.25	1.25	1.25
Citrobacter	2	7	2.4012	5.2953	0.0885132	0.00213121	1.07725	0.184922	1.11429	1.25	1.25	1.25
Pseudomonas.2	2	7	2.4012	6.33469	0.195575	0.188036	1.07725	-0.766262	1.67857	1.25	1	0.8
Curtobacterium	2	7	2.4012	4.09751	0.315894	0.00171165	1.07725	0.6996	0.34	1	1	1.25
Microbacterium	2	7	2.4012	4.16348	0.329525	2.34899e-05	1.07725	-0.279418	0.732143	1	1	1
All	2	7	2.4012	5.9179	0.3288	0.274884	1.07725	0	0.584677	1.33333	1	1.33333
Pseudomonas.3	3	7	2.4012	5.02284	0.200704	0.188036	1.07725	0.0667217	1.12389	0.8	1	1
Pseudomonas.1	3	7	2.4012	10.8789	0.200475	0.188036	1.07725	-0.541927	1.22609	1.25	0.8	0.8
Rahnella	3	7	2.4012	5.69094	0.0707098	0	1.07725	-1.33364	1.60135	1.25	1	1
Raoultella.1	3	7	2.4012	6.0119	0.0141915	0	1.07725	-0.32725	2.67284	1	1	0.8
Sphingobacterium	3	7	2.4012	6.53435	0.462982	0.000163181	1.07725	-0.696946	0.378049	1	0.8	0.8
Rhizobium.1	3	7	2.4012	5.86455	0.311251	0.0015183	1.07725	-0.317628	0.542056	1	1	1
Arthrobacter	3	7	2.4012	5.20233	0.340396	0.000796285	1.07725	0.552795	0.355932	1.25	1.25	1
Citrobacter	3	7	2.4012	5.2953	0.0885132	0.00213121	1.07725	0.184922	0.543624	1	1	1.25
Pseudomonas.2	3	7	2.4012	6.33469	0.195575	0.188036	1.07725	-0.766262	2.82609	1.25	1.25	1.25
Curtobacterium	3	7	2.4012	4.09751	0.315894	0.00171165	1.07725	0.6996	0.537396	1.25	1	1
Microbacterium	3	7	2.4012	4.16348	0.329525	2.34899e-05	1.07725	-0.279418	1.22	1.25	1.25	1.25
All	3	7	2.4012	5.9179	0.3288	0.274884	1.07725	0	0.565438	1	1	0.75
Pseudomonas.3	4	7	2.4012	5.02284	0.200704	0.188036	1.07725	0.0667217	3.37069	1	1	1
Pseudomonas.1	4	7	2.4012	10.8789	0.200475	0.188036	1.07725	-0.541927	1.03571	1	0.666667	1
Rahnella	4	7	2.4012	5.69094	0.0707098	0	1.07725	-1.33364	1.83333	1	1	0.8
Raoultella.1	4	7	2.4012	6.0119	0.0141915	0	1.07725	-0.32725	2.21457	1	1	1
Sphingobacterium	4	7	2.4012	6.53435	0.462982	0.000163181	1.07725	-0.696946	0.640625	1	0.8	1
Rhizobium.1	4	7	2.4012	5.86455	0.311251	0.0015183	1.07725	-0.317628	0.82933	1.25	1	1
Arthrobacter	4	7	2.4012	5.20233	0.340396	0.000796285	1.07725	0.552795	0.589286	1.25	1	1.25
Citrobacter	4	7	2.4012	5.2953	0.0885132	0.00213121	1.07725	0.184922	0.8	1.25	1	1
Pseudomonas.2	4	7	2.4012	6.33469	0.195575	0.188036	1.07725	-0.766262	3.04908	1.25	1.25	1
Curtobacterium	4	7	2.4012	4.09751	0.315894	0.00171165	1.07725	0.6996	0.395626	1	1	0.8
Microbacterium	4	7	2.4012	4.16348	0.329525	2.34899e-05	1.07725	-0.279418	0.640449	1.25	1	1.25
All	4	7	2.4012	5.9179	0.3288	0.274884	1.07725	0	0.122348	0.75	1	1
Rhizobium.2	1	7	2.4012	5.28651	0.320716	0.0015183	1.07725	-1.07578	3.42073	1	1	1.25
Roseomonas	1	7	2.4012	6.34899	0.299264	3.23248e-05	1.07725	0.163055	1.67647	1	1	1.25
Novosphingobium.1	1	7	2.4012	5.24502	0.29817	0.000909725	1.07725	-0.630089	2.49645	1.25	1	1.25
Novosphingobium.2	1	7	2.4012	5.23656	0.296695	0.000909725	1.07725	-0.911639	0.552812	1	1	1.25
Raoultella.2	1	7	2.4012	5.65373	0.0001	0	1.07725	-2.14821	0.056771	1.33333	1.33333	1.33333
Serratia	1	7	2.4012	6.38494	0.171669	0.0289513	1.07725	-0.43432	1.21277	1.25	1	1
Chryseobacterium.1	1	7	2.4012	5.30086	0.429757	0.000890421	1.07725	0.832382	1.03704	1.25	1	1.25
Chryseobacterium.2	1	7	2.4012	4.61797	0.412665	0.000890421	1.07725	1.25976	0.676923	1.5	1	1
Pantoea.1	1	7	2.4012	4.70588	0.196282	0.049426	1.07725	-1.54091	2.97213	1.25	1.2	1.25
Pantoea.2	1	7	2.4012	5.50922	0.193137	0.049426	1.07725	-0.772125	1.42647	1	1	1
Bacillus	1	7	2.4012	4.88234	0.352358	0.000293504	1.07725	0.439972	1.38462	1.25	1.2	1.25
A_CTRL	1	7	2.4012	0	0	0	1.07725	0	1.01818	1.25	1	1.25
Rhizobium.2	2	7	2.4012	5.28651	0.320716	0.0015183	1.07725	-1.07578	3.51282	1	1	2.5
Roseomonas	2	7	2.4012	6.34899	0.299264	3.23248e-05	1.07725	0.163055	3.19298	1	1	1
Novosphingobium.1	2	7	2.4012	5.24502	0.29817	0.000909725	1.07725	-0.630089	1.47037	1.2	1	1
Novosphingobium.2	2	7	2.4012	5.23656	0.296695	0.000909725	1.07725	-0.911639	1.00455	1.2	1	1.25
Raoultella.2	2	7	2.4012	5.65373	0.0001	0	1.07725	-2.14821	0.022632	1.33333	1.33333	1.33333
Serratia	2	7	2.4012	6.38494	0.171669	0.0289513	1.07725	-0.43432	0.349398	1	1	0.8
Chryseobacterium.1	2	7	2.4012	5.30086	0.429757	0.000890421	1.07725	0.832382	0.614286	1.25	1.25	0.8
Chryseobacterium.2	2	7	2.4012	4.61797	0.412665	0.000890421	1.07725	1.25976	0.539683	1	1	1
Pantoea.1	2	7	2.4012	4.70588	0.196282	0.049426	1.07725	-1.54091	3.31535	1	1	1
Pantoea.2	2	7	2.4012	5.50922	0.193137	0.049426	1.07725	-0.772125	1.17045	1	0.8	1.25
Bacillus	2	7	2.4012	4.88234	0.352358	0.000293504	1.07725	0.439972	0.962963	1.25	1	1.25
A_CTRL	2	7	2.4012	0	0	0	1.07725	0	1.22917	1	1	1
Rhizobium.2	3	7	2.4012	5.28651	0.320716	0.0015183	1.07725	-1.07578	6.23333	1	1	1
Roseomonas	3	7	2.4012	6.34899	0.299264	3.23248e-05	1.07725	0.163055	3.79545	1.25	1	1
Novosphingobium.1	3	7	2.4012	5.24502	0.29817	0.000909725	1.07725	-0.630089	1.26217	1	1.2	1
Novosphingobium.2	3	7	2.4012	5.23656	0.296695	0.000909725	1.07725	-0.911639	0.699248	1.2	1.2	1.25
Raoultella.2	3	7	2.4012	5.65373	0.0001	0	1.07725	-2.14821	1.14545	1.33333	1.33333	1.33333
Serratia	3	7	2.4012	6.38494	0.171669	0.0289513	1.07725	-0.43432	3.56604	1.2	1.2	1
Chryseobacterium.1	3	7	2.4012	5.30086	0.429757	0.000890421	1.07725	0.832382	1.09211	1.33333	1.66667	2
Chryseobacterium.2	3	7	2.4012	4.61797	0.412665	0.000890421	1.07725	1.25976	0.982456	1	1	1
Pantoea.1	3	7	2.4012	4.70588	0.196282	0.049426	1.07725	-1.54091	2.88163	1.25	1	1
Pantoea.2	3	7	2.4012	5.50922	0.193137	0.049426	1.07725	-0.772125	2	1.25	1.25	1
Bacillus	3	7	2.4012	4.88234	0.352358	0.000293504	1.07725	0.439972	1.31148	1	1.2	1
A_CTRL	3	7	2.4012	0	0	0	1.07725	0	1.30189	1	1	1.25
Rhizobium.2	4	7	2.4012	5.28651	0.320716	0.0015183	1.07725	-1.07578	7.9375	1	1	1
Roseomonas	4	7	2.4012	6.34899	0.299264	3.23248e-05	1.07725	0.163055	4.67213	1.25	1	1.25
Novosphingobium.1	4	7	2.4012	5.24502	0.29817	0.000909725	1.07725	-0.630089	0.596184	1	1	1
Novosphingobium.2	4	7	2.4012	5.23656	0.296695	0.000909725	1.07725	-0.911639	0.801242	1.5	1.2	1.2
Raoultella.2	4	7	2.4012	5.65373	0.0001	0	1.07725	-2.14821	1.25926	1.66667	1.33333	1.33333
Serratia	4	7	2.4012	6.38494	0.171669	0.0289513	1.07725	-0.43432	0.695652	1	1	1
Chryseobacterium.1	4	7	2.4012	5.30086	0.429757	0.000890421	1.07725	0.832382	0.984375	1.5	1.2	1.5
Chryseobacterium.2	4	7	2.4012	4.61797	0.412665	0.000890421	1.07725	1.25976	0.880952	1	1	0.75
Pantoea.1	4	7	2.4012	4.70588	0.196282	0.049426	1.07725	-1.54091	3.80859	1.25	1	1
Pantoea.2	4	7	2.4012	5.50922	0.193137	0.049426	1.07725	-0.772125	2.09375	1	0.8	1.25
Bacillus	4	7	2.4012	4.88234	0.352358	0.000293504	1.07725	0.439972	2.51111	1.2	1.2	0.714286
A_CTRL	4	7	2.4012	0	0	0	1.07725	0	1.04688	1.25	1	1
Pseudomonas.3	1	7	2.4012	5.02284	0.200704	0.188036	1.07725	0.0667217	0.916129	1	1.25	1.25
Pseudomonas.1	1	7	2.4012	10.8789	0.200475	0.188036	1.07725	-0.541927	0.693878	0.75	1	0.75
Rahnella	1	7	2.4012	5.69094	0.0707098	0	1.07725	-1.33364	1.04839	1.25	1.25	1.25
Raoultella.1	1	7	2.4012	6.0119	0.0141915	0	1.07725	-0.32725	0.12537	1.33333	1.25	1.25
Sphingobacterium	1	7	2.4012	6.53435	0.462982	0.000163181	1.07725	-0.696946	0.364865	1	1	0.75
Rhizobium.1	1	7	2.4012	5.86455	0.311251	0.0015183	1.07725	-0.317628	1.72779	1	0.5	1
Arthrobacter	1	7	2.4012	5.20233	0.340396	0.000796285	1.07725	0.552795	0.853659	1.25	1	1
Citrobacter	1	7	2.4012	5.2953	0.0885132	0.00213121	1.07725	0.184922	1.12821	1.25	1.25	1.25
Pseudomonas.2	1	7	2.4012	6.33469	0.195575	0.188036	1.07725	-0.766262	0.164835	1.25	1	1
Curtobacterium	1	7	2.4012	4.09751	0.315894	0.00171165	1.07725	0.6996	1.05455	1	1	1
Microbacterium	1	7	2.4012	4.16348	0.329525	2.34899e-05	1.07725	-0.279418	0.972973	1.25	1	1.25
All	1	7	2.4012	5.9179	0.3288	0.274884	1.07725	0	0.0245478	0.8	1	1
Pseudomonas.3	2	7	2.4012	5.02284	0.200704	0.188036	1.07725	0.0667217	0.312849	1	0.8	0.8
Pseudomonas.1	2	7	2.4012	10.8789	0.200475	0.188036	1.07725	-0.541927	1.38158	1	1	0.8
Rahnella	2	7	2.4012	5.69094	0.0707098	0	1.07725	-1.33364	5.80851	0.8	1	0.8
Raoultella.1	2	7	2.4012	6.0119	0.0141915	0	1.07725	-0.32725	0.147222	1	1.25	0.8
Sphingobacterium	2	7	2.4012	6.53435	0.462982	0.000163181	1.07725	-0.696946	0.517241	1	1	1
Rhizobium.1	2	7	2.4012	5.86455	0.311251	0.0015183	1.07725	-0.317628	0.482663	1	1	1.25
Arthrobacter	2	7	2.4012	5.20233	0.340396	0.000796285	1.07725	0.552795	0.7	0.8	1	1
Citrobacter	2	7	2.4012	5.2953	0.0885132	0.00213121	1.07725	0.184922	0.666667	0.8	1	1
Pseudomonas.2	2	7	2.4012	6.33469	0.195575	0.188036	1.07725	-0.766262	2.03704	1	0.8	1
Curtobacterium	2	7	2.4012	4.09751	0.315894	0.00171165	1.07725	0.6996	1.92308	1	1	1
Microbacterium	2	7	2.4012	4.16348	0.329525	2.34899e-05	1.07725	-0.279418	1.26087	1	0.8	1
All	2	7	2.4012	5.9179	0.3288	0.274884	1.07725	0	0.0727773	1	1	0.8
Pseudomonas.3	3	7	2.4012	5.02284	0.200704	0.188036	1.07725	0.0667217	0.167702	1.25	1.2	1
Pseudomonas.1	3	7	2.4012	10.8789	0.200475	0.188036	1.07725	-0.541927	1.81818	1	0.8	1
Rahnella	3	7	2.4012	5.69094	0.0707098	0	1.07725	-1.33364	1.09709	1	1	1
Raoultella.1	3	7	2.4012	6.0119	0.0141915	0	1.07725	-0.32725	0.520124	1	0.8	0.8
Sphingobacterium	3	7	2.4012	6.53435	0.462982	0.000163181	1.07725	-0.696946	0.409091	0.8	1	1
Rhizobium.1	3	7	2.4012	5.86455	0.311251	0.0015183	1.07725	-0.317628	0.774011	1	0.8	0.8
Arthrobacter	3	7	2.4012	5.20233	0.340396	0.000796285	1.07725	0.552795	1.03333	1	0.8	0.8
Citrobacter	3	7	2.4012	5.2953	0.0885132	0.00213121	1.07725	0.184922	1.51613	1.25	1	0.8
Pseudomonas.2	3	7	2.4012	6.33469	0.195575	0.188036	1.07725	-0.766262	0.764706	1	1.25	1
Curtobacterium	3	7	2.4012	4.09751	0.315894	0.00171165	1.07725	0.6996	1.51579	0.8	1	0.8
Microbacterium	3	7	2.4012	4.16348	0.329525	2.34899e-05	1.07725	-0.279418	1.17857	1	1	1.25
All	3	7	2.4012	5.9179	0.3288	0.274884	1.07725	0	1.15512	0.8	1	1
Pseudomonas.3	4	7	2.4012	5.02284	0.200704	0.188036	1.07725	0.0667217	0.157303	1.25	1.5	1.25
Pseudomonas.1	4	7	2.4012	10.8789	0.200475	0.188036	1.07725	-0.541927	0.244898	1	0.8	1
Rahnella	4	7	2.4012	5.69094	0.0707098	0	1.07725	-1.33364	1.14706	1	1	0.8
Raoultella.1	4	7	2.4012	6.0119	0.0141915	0	1.07725	-0.32725	0.134443	1	1	1
Sphingobacterium	4	7	2.4012	6.53435	0.462982	0.000163181	1.07725	-0.696946	0.27907	0.8	1.25	1
Rhizobium.1	4	7	2.4012	5.86455	0.311251	0.0015183	1.07725	-0.317628	1.44961	0.8	1.25	1
Arthrobacter	4	7	2.4012	5.20233	0.340396	0.000796285	1.07725	0.552795	1.52	1	1	1
Citrobacter	4	7	2.4012	5.2953	0.0885132	0.00213121	1.07725	0.184922	0.935484	1	1.25	1
Pseudomonas.2	4	7	2.4012	6.33469	0.195575	0.188036	1.07725	-0.766262	1.35593	0.8	1	1
Curtobacterium	4	7	2.4012	4.09751	0.315894	0.00171165	1.07725	0.6996	1.51899	1	0.8	1
Microbacterium	4	7	2.4012	4.16348	0.329525	2.34899e-05	1.07725	-0.279418	0.666667	1	1	1
All	4	7	2.4012	5.9179	0.3288	0.274884	1.07725	0	0.503349	1	0.8	1
Rhizobium.2	1	7	2.4012	5.28651	0.320716	0.0015183	1.07725	-1.07578	1.19048	1.66667	1	1.25
Roseomonas	1	7	2.4012	6.34899	0.299264	3.23248e-05	1.07725	0.163055	1.04167	1.25	1.25	1.25
Novosphingobium.1	1	7	2.4012	5.24502	0.29817	0.000909725	1.07725	-0.630089	1.31818	0.8	0.8	0.8
Novosphingobium.2	1	7	2.4012	5.23656	0.296695	0.000909725	1.07725	-0.911639	0.435356	0.8	1	0.8
Raoultella.2	1	7	2.4012	5.65373	0.0001	0	1.07725	-2.14821	0.016515	1	0.8	1
Serratia	1	7	2.4012	6.38494	0.171669	0.0289513	1.07725	-0.43432	1.50345	1	0.444444	1.25
Chryseobacterium.1	1	7	2.4012	5.30086	0.429757	0.000890421	1.07725	0.832382	0.513158	0.8	0.8	0.8
Chryseobacterium.2	1	7	2.4012	4.61797	0.412665	0.000890421	1.07725	1.25976	0.590909	1	0.5	1.25
Pantoea.1	1	7	2.4012	4.70588	0.196282	0.049426	1.07725	-1.54091	0.671233	1	1	1.25
Pantoea.2	1	7	2.4012	5.50922	0.193137	0.049426	1.07725	-0.772125	0.75	1.25	0.8	1
Bacillus	1	7	2.4012	4.88234	0.352358	0.000293504	1.07725	0.439972	1.75	1	1.6	1
A_CTRL	1	7	2.4012	0	0	0	1.07725	0	1.5	0.8	0.571429	1
Rhizobium.2	2	7	2.4012	5.28651	0.320716	0.0015183	1.07725	-1.07578	0.73913	1.25	1.4	1.25
Roseomonas	2	7	2.4012	6.34899	0.299264	3.23248e-05	1.07725	0.163055	0.636364	1.25	1.25	1.25
Novosphingobium.1	2	7	2.4012	5.24502	0.29817	0.000909725	1.07725	-0.630089	0.717277	1	0.8	0.8
Novosphingobium.2	2	7	2.4012	5.23656	0.296695	0.000909725	1.07725	-0.911639	1.2079	1.25	1.25	0.8
Raoultella.2	2	7	2.4012	5.65373	0.0001	0	1.07725	-2.14821	0.0112263	1	1	1
Serratia	2	7	2.4012	6.38494	0.171669	0.0289513	1.07725	-0.43432	0.41129	1	1	0.8
Chryseobacterium.1	2	7	2.4012	5.30086	0.429757	0.000890421	1.07725	0.832382	0.707317	1	1	1
Chryseobacterium.2	2	7	2.4012	4.61797	0.412665	0.000890421	1.07725	1.25976	0.764706	0.8	1	1.25
Pantoea.1	2	7	2.4012	4.70588	0.196282	0.049426	1.07725	-1.54091	1.01504	1	1	1
Pantoea.2	2	7	2.4012	5.50922	0.193137	0.049426	1.07725	-0.772125	0.533333	1	0.8	1
Bacillus	2	7	2.4012	4.88234	0.352358	0.000293504	1.07725	0.439972	1.48571	0.8	1	0.8
A_CTRL	2	7	2.4012	0	0	0	1.07725	0	3.17647	1	0.8	1
Rhizobium.2	3	7	2.4012	5.28651	0.320716	0.0015183	1.07725	-1.07578	1.875	1	0.8	1
Roseomonas	3	7	2.4012	6.34899	0.299264	3.23248e-05	1.07725	0.163055	1.12821	1	1	0.8
Novosphingobium.1	3	7	2.4012	5.24502	0.29817	0.000909725	1.07725	-0.630089	0.815789	1	0.8	0.8
Novosphingobium.2	3	7	2.4012	5.23656	0.296695	0.000909725	1.07725	-0.911639	0.0822691	0.8	0.8	0.8
Raoultella.2	3	7	2.4012	5.65373	0.0001	0	1.07725	-2.14821	0.0549898	1	1	1
Serratia	3	7	2.4012	6.38494	0.171669	0.0289513	1.07725	-0.43432	7.21127	1.33333	1	1.33333
Chryseobacterium.1	3	7	2.4012	5.30086	0.429757	0.000890421	1.07725	0.832382	0.093858	0.8	1	1
[truncated: 305 more rows]

## Sheet: Fig.3RawData
Strain	Replicate	Community	Cellulose	Chitin	Xylose
Pseudomonas.3	1	1	1	1.25	1
Pseudomonas.1	1	1	1	1	1
Rahnella	1	1	1.33333	1.33333	1
Raoultella.1	1	1	0.75	1	0.75
Sphingobacterium	1	1	1	1	0.8
Rhizobium.1	1	1	2	1.8	1
Arthrobacter	1	1	1	2	1
Citrobacter	1	1	1	0.8	1
Pseudomonas.2	1	1	1	1.66667	1
Curtobacterium	1	1	1.25	1.25	1
Microbacterium	1	1	0.666667	1	1.25
All	1	1	1	0.75	0.75
Pseudomonas.3	2	1	1	1.25	0.75
Pseudomonas.1	2	1	1.33333	0.75	1
Rahnella	2	1	1	1	0.75
Raoultella.1	2	1	1	0.75	0.5
Sphingobacterium	2	1	1.25	0.8	1
Rhizobium.1	2	1	1.33333	0.833333	0.8
Arthrobacter	2	1	1	2	1
Citrobacter	2	1	1	0.666667	1
Pseudomonas.2	2	1	1.33333	1	1
Curtobacterium	2	1	0.8	1	1
Microbacterium	2	1	0.571429	1	1
All	2	1	1	1	0.75
Pseudomonas.3	3	1	1.33333	1	1
Pseudomonas.1	3	1	1.33333	1	1
Rahnella	3	1	1.66667	1.33333	1
Raoultella.1	3	1	1	1	0.5
Sphingobacterium	3	1	1.66667	1	1
Rhizobium.1	3	1	1.6	1.25	1
Arthrobacter	3	1	1.33333	2	1
Citrobacter	3	1	1	0.666667	1.25
Pseudomonas.2	3	1	1.66667	1.25	0.8
Curtobacterium	3	1	1.66667	1	1
Microbacterium	3	1	0.666667	1	0.75
All	3	1	0.5	0.75	0.75
Pseudomonas.3	4	1	1	0.75	1.33333
Pseudomonas.1	4	1	1.33333	1	0.75
Rahnella	4	1	1.33333	0.8	0.75
Raoultella.1	4	1	1.33333	1	1
Sphingobacterium	4	1	1	1	1
Rhizobium.1	4	1	1.33333	1.2	1
Arthrobacter	4	1	1.33333	4	1
Citrobacter	4	1	1.66667	0.8	1
Pseudomonas.2	4	1	1	1	1
Curtobacterium	4	1	1.66667	1	1
Microbacterium	4	1	0.571429	1	1
All	4	1	0.428571	0.75	0.75
Rhizobium.2	1	1	1.33333	1.33333	1
Roseomonas	1	1	1.33333	1	1
Novosphingobium.1	1	1	0.5	1	1.33333
Novosphingobium.2	1	1	2.22222	1	0.6
Raoultella.2	1	1	1	0.75	0.75
Serratia	1	1	1	1.25	1
Chryseobacterium.1	1	1	1	2	1.25
Chryseobacterium.2	1	1	1.33333	0.666667	1
Pantoea.1	1	1	1	1	1
Pantoea.2	1	1	1	0.8	1
Bacillus	1	1	1.33333	1.25	1
A_CTRL	1	1	1	1	1
Rhizobium.2	2	1	1	1	1
Roseomonas	2	1	1	0.75	0.75
Novosphingobium.1	2	1	0.444444	1	0.75
Novosphingobium.2	2	1	1.55556	1	1
Raoultella.2	2	1	0.75	1	1
Serratia	2	1	1.25	1.25	0.6
Chryseobacterium.1	2	1	1.33333	2	1
Chryseobacterium.2	2	1	1.33333	0.666667	1
Pantoea.1	2	1	1	1	1
Pantoea.2	2	1	1	1	1
Bacillus	2	1	1	1	1.25
A_CTRL	2	1	1.33333	1	1
Rhizobium.2	3	1	1.33333	1	1
Roseomonas	3	1	1.33333	1	1
Novosphingobium.1	3	1	1.25	0.75	1
Novosphingobium.2	3	1	1.77778	1.25	1
Raoultella.2	3	1	1	0.75	0.75
Serratia	3	1	1.33333	0.8	1
Chryseobacterium.1	3	1	1	2.5	1
Chryseobacterium.2	3	1	1.33333	0.8	1
Pantoea.1	3	1	0.8	1.25	1
Pantoea.2	3	1	1.33333	1	1
Bacillus	3	1	0.8	1.25	0.8
A_CTRL	3	1	1.33333	1.25	1
Rhizobium.2	4	1	1	0.75	1.33333
Roseomonas	4	1	1	1	1
Novosphingobium.1	4	1	2	1	1
Novosphingobium.2	4	1	1.7	1	1
Raoultella.2	4	1	1	1	0.75
Serratia	4	1	1	1	1
Chryseobacterium.1	4	1	1.66667	1.33333	1
Chryseobacterium.2	4	1	1	0.8	1
Pantoea.1	4	1	1	1	1
Pantoea.2	4	1	1	1.25	1.25
Bacillus	4	1	1.66667	1	1.25
A_CTRL	4	1	1.33333	1	1
Pseudomonas.3	1	1	1.5	1	1.25
Pseudomonas.1	1	1	0.8	1	0.8
Rahnella	1	1	0.75	0.8	0.75
Raoultella.1	1	1	1	1	1
Sphingobacterium	1	1	1.25	0.8	0.8
Rhizobium.1	1	1	1	1	1
Arthrobacter	1	1	0.8	1	1
Citrobacter	1	1	0.75	0.8	0.5
Pseudomonas.2	1	1	0.8	0.8	1
Curtobacterium	1	1	1	0.8	1
Microbacterium	1	1	0.375	0.666667	0.6
All	1	1	1	1	1
Pseudomonas.3	2	1	0.8	1	1.25
Pseudomonas.1	2	1	0.8	0.8	1
Rahnella	2	1	1.25	1	0.8
Raoultella.1	2	1	0.75	1	0.75
Sphingobacterium	2	1	0.571429	1	0.8
Rhizobium.1	2	1	0.8	1.2	0.8
Arthrobacter	2	1	1	1	0.8
Citrobacter	2	1	1	1	0.8
Pseudomonas.2	2	1	1	1	1
Curtobacterium	2	1	1.25	1	1
Microbacterium	2	1	0.545455	1	1
All	2	1	0.75	1.33333	0.75
Pseudomonas.3	3	1	1.25	0.666667	1
Pseudomonas.1	3	1	0.8	1	1
Rahnella	3	1	1.25	1	1
Raoultella.1	3	1	1.33333	1.25	1.33333
Sphingobacterium	3	1	1	1	0.8
Rhizobium.1	3	1	1	1.2	1
Arthrobacter	3	1	0.8	0.8	0.8
Citrobacter	3	1	0.8	0.666667	1
Pseudomonas.2	3	1	0.8	1	0.8
Curtobacterium	3	1	1.25	1.2	1
Microbacterium	3	1	0.857143	0.833333	1
All	3	1	1	0.75	1
Pseudomonas.3	4	1	1	1.25	1
Pseudomonas.1	4	1	1	1	0.6
Rahnella	4	1	1	0.8	1
Raoultella.1	4	1	1.33333	1.33333	1.33333
Sphingobacterium	4	1	0.8	0.8	0.8
Rhizobium.1	4	1	1.25	1.2	1.25
Arthrobacter	4	1	1	1	1
Citrobacter	4	1	0.8	1	0.8
Pseudomonas.2	4	1	1.25	1	1
Curtobacterium	4	1	1.25	1	0.8
Microbacterium	4	1	0.333333	1	0.8
All	4	1	1	0.75	1
Rhizobium.2	1	1	1.33333	1.25	1
Roseomonas	1	1	1	1	1
Novosphingobium.1	1	1	1.25	1	1.25
Novosphingobium.2	1	1	1	1	1
Raoultella.2	1	1	1	1	1
Serratia	1	1	1	1	1
Chryseobacterium.1	1	1	1	1	1
Chryseobacterium.2	1	1	1	1	0.8
Pantoea.1	1	1	0.8	1	1.5
Pantoea.2	1	1	0.8	1	1
Bacillus	1	1	1	1	1.25
A_CTRL	1	1	1.25	1	1.25
Rhizobium.2	2	1	1	1.2	0.8
Roseomonas	2	1	1.25	1.2	0.8
Novosphingobium.1	2	1	1.25	1.25	1.25
Novosphingobium.2	2	1	1.25	1	0.8
Raoultella.2	2	1	1	0.75	1
Serratia	2	1	1	1	1.25
Chryseobacterium.1	2	1	0.8	1	1
Chryseobacterium.2	2	1	1	1	1
Pantoea.1	2	1	0.8	1	1
Pantoea.2	2	1	1	0.833333	0.8
Bacillus	2	1	1	1	1
A_CTRL	2	1	1.25	1	1
Rhizobium.2	3	1	1	1	1.25
Roseomonas	3	1	1	1	1.25
Novosphingobium.1	3	1	1	1.25	1
Novosphingobium.2	3	1	1.25	1	1.25
Raoultella.2	3	1	0.75	1	1
Serratia	3	1	0.833333	1	0.8
Chryseobacterium.1	3	1	0.8	1	1
Chryseobacterium.2	3	1	0.8	1.25	1.25
Pantoea.1	3	1	1	0.8	1
Pantoea.2	3	1	1	1	1
Bacillus	3	1	1	1	1
A_CTRL	3	1	1	1.2	1.25
Rhizobium.2	4	1	1.25	1	1.25
Roseomonas	4	1	1.25	1	1.25
Novosphingobium.1	4	1	1	1.25	1
Novosphingobium.2	4	1	1.25	1	1
Raoultella.2	4	1	1.5	1.33333	1.33333
Serratia	4	1	0.8	1.2	1
Chryseobacterium.1	4	1	1.25	1	1.25
Chryseobacterium.2	4	1	1.25	1	0.8
Pantoea.1	4	1	0.8	1	1.25
Pantoea.2	4	1	0.8	1	1
Bacillus	4	1	1.5	0.833333	1
A_CTRL	4	1	1.25	1.2	1.33333
Pseudomonas.3	1	1	1.5	1.33333	1
Pseudomonas.1	1	1	1.33333	1	1.33333
Rahnella	1	1	1	1	1.33333
Raoultella.1	1	1	1	1	1
Sphingobacterium	1	1	1	1	1
Rhizobium.1	1	1	0.8	1	1
Arthrobacter	1	1	0.75	0.75	0.75
Citrobacter	1	1	1	1	0.8
Pseudomonas.2	1	1	1	1	1
Curtobacterium	1	1	1	1	1
Microbacterium	1	1	1	1.25	1
All	1	1	1.66667	1	1
Pseudomonas.3	2	1	0.5	0.5	0.5
Pseudomonas.1	2	1	4	2	2
Rahnella	2	1	1.33333	1.33333	1
Raoultella.1	2	1	0.75	1	1
Sphingobacterium	2	1	1.33333	1.25	1
Rhizobium.1	2	1	1.33333	1	1
Arthrobacter	2	1	1.33333	1	1
Citrobacter	2	1	1	0.571429	1
Pseudomonas.2	2	1	1	1.25	1
Curtobacterium	2	1	1	1	1
Microbacterium	2	1	0.833333	1	1
All	2	1	1.33333	1	1
Pseudomonas.3	3	1	1	1.25	1.25
Pseudomonas.1	3	1	1	1	0.5
Rahnella	3	1	1.33333	1	1
Raoultella.1	3	1	1	1	1
Sphingobacterium	3	1	1	1	1
Rhizobium.1	3	1	1.33333	1	1
Arthrobacter	3	1	1.33333	0.8	1
Citrobacter	3	1	1.33333	1	1
Pseudomonas.2	3	1	1.33333	1	1
Curtobacterium	3	1	1	1	1
Microbacterium	3	1	1.5	1	1
All	3	1	1	1	1
Pseudomonas.3	4	1	1	1.25	1
Pseudomonas.1	4	1	1	1	1
Rahnella	4	1	0.75	0.6	0.8
Raoultella.1	4	1	0.75	0.8	0.8
Sphingobacterium	4	1	1	1.25	0.8
Rhizobium.1	4	1	1	1	0.8
Arthrobacter	4	1	0.666667	0.666667	0.75
Citrobacter	4	1	1.33333	1	1
Pseudomonas.2	4	1	1.33333	1	1
Curtobacterium	4	1	1.33333	1	1.25
Microbacterium	4	1	0.444444	1.25	1.25
All	4	1	2	1.33333	2
Rhizobium.2	1	1	1	1	1
Roseomonas	1	1	1.33333	0.8	1
Novosphingobium.1	1	1	1.25	1.25	1
Novosphingobium.2	1	1	1	0.8	0.8
Raoultella.2	1	1	1	1.33333	1
Serratia	1	1	1	1.25	1
Chryseobacterium.1	1	1	1.33333	1.25	1
Chryseobacterium.2	1	1	1.25	1	1
Pantoea.1	1	1	0.75	1	1
Pantoea.2	1	1	1.25	1	1
Bacillus	1	1	0.8	0.8	0.8
A_CTRL	1	1	0.75	1	1
Rhizobium.2	2	1	0.5	0.6	0.5
Roseomonas	2	1	1	1	1
Novosphingobium.1	2	1	1.33333	1	1
Novosphingobium.2	2	1	1	0.8	0.8
Raoultella.2	2	1	1.33333	1	1.33333
Serratia	2	1	1	1	1
Chryseobacterium.1	2	1	1.66667	1	1
Chryseobacterium.2	2	1	1	1	1
Pantoea.1	2	1	1	1	1
Pantoea.2	2	1	1.66667	1	1
Bacillus	2	1	1	1	0.8
A_CTRL	2	1	1	1	1
Rhizobium.2	3	1	0.666667	0.75	0.5
Roseomonas	3	1	1.33333	1	1.33333
Novosphingobium.1	3	1	1.33333	1	0.8
Novosphingobium.2	3	1	1	0.8	0.8
Raoultella.2	3	1	1.33333	1.33333	1
Serratia	3	1	1	1	0.8
Chryseobacterium.1	3	1	0.75	0.75	0.75
Chryseobacterium.2	3	1	1	1	1
Pantoea.1	3	1	1.25	1	1
Pantoea.2	3	1	1	1	1
Bacillus	3	1	1.33333	1	1
A_CTRL	3	1	2	2	2
Rhizobium.2	4	1	1	1.66667	1.33333
Roseomonas	4	1	1.33333	1	1.33333
Novosphingobium.1	4	1	4	2	2
Novosphingobium.2	4	1	1.33333	2	2
Raoultella.2	4	1	1.33333	1	1.33333
Serratia	4	1	1	1	0.8
Chryseobacterium.1	4	1	1.33333	1	1
Chryseobacterium.2	4	1	2	1.33333	2
Pantoea.1	4	1	1	0.571429	1
Pantoea.2	4	1	1.33333	1	0.8
Bacillus	4	1	2	2	2
A_CTRL	4	1	1.33333	1.33333	1.33333
Pseudomonas.3	1	2	1	1.125	1.07143
Pseudomonas.1	1	2	1.14286	1.11111	1
Rahnella	1	2	1	0.888889	1.06667
Raoultella.1	1	2	1.22222	1	1.06667
Sphingobacterium	1	2	2.48214	1.53846	1.17647
Rhizobium.1	1	2	1.95349	1.33333	1.2381
Arthrobacter	1	2	1.14286	1	1
Citrobacter	1	2	1.14286	0.888889	1
Pseudomonas.2	1	2	1	0.888889	1
Curtobacterium	1	2	1.4	1.11111	1
Microbacterium	1	2	1.61538	0.888889	1.07143
All	1	2	1.8	1.125	1.14286
Pseudomonas.3	2	2	1.14286	1.125	1
Pseudomonas.1	2	2	1.14286	1	1
Rahnella	2	2	1.14286	1.125	1.07143
Raoultella.1	2	2	0.533333	0.8	0.823529
Sphingobacterium	2	2	2.25455	1.38462	1.25
Rhizobium.1	2	2	1.57143	1.25	1.21053
Arthrobacter	2	2	1	1	1
Citrobacter	2	2	1	0.818182	1
Pseudomonas.2	2	2	1	1	0.875
Curtobacterium	2	2	0.923077	1	0.9375
Microbacterium	2	2	0.461538	1.25	1.0625
All	2	2	1.15789	0.9	1.06667
Pseudomonas.3	3	2	1.14286	0.888889	1
Pseudomonas.1	3	2	1	1.125	0.933333
Rahnella	3	2	1.14286	1	1.07143
Raoultella.1	3	2	0.875	1	1.07143
Sphingobacterium	3	2	1.94915	1.30769	1.1875
Rhizobium.1	3	2	1.44	1.36364	1.21053
Arthrobacter	3	2	1.14286	1.125	1.07143
Citrobacter	3	2	1.14286	1.125	1
Pseudomonas.2	3	2	1.14286	1	1.07143
Curtobacterium	3	2	1.28571	1	1
Microbacterium	3	2	1.92857	0.888889	1.07143
All	3	2	1.375	1.125	1.14286
Pseudomonas.3	4	2	1	1.125	0.933333
Pseudomonas.1	4	2	1.125	1.125	1
Rahnella	4	2	1	1	1
Raoultella.1	4	2	1.14286	0.888889	1
Sphingobacterium	4	2	2.12963	1.66667	1.1875
Rhizobium.1	4	2	1.64583	1.16667	1.21053
Arthrobacter	4	2	1	1	0.933333
Citrobacter	4	2	1	0.888889	0.933333
Pseudomonas.2	4	2	1	0.888889	1
Curtobacterium	4	2	1.53333	1.125	1
Microbacterium	4	2	1.88889	1	1
All	4	2	1.3125	1	0.875
Rhizobium.2	1	2	1.14286	1	1.07143
Roseomonas	1	2	1	1.25	1.14286
Novosphingobium.1	1	2	0.84507	1	0.944444
Novosphingobium.2	1	2	1.14458	1.125	1.05556
Raoultella.2	1	2	1.5	1.125	1
Serratia	1	2	3.57143	1.25	1.06667
Chryseobacterium.1	1	2	1.14286	0.818182	1.07143
Chryseobacterium.2	1	2	1	1	1
Pantoea.1	1	2	1	1	1
Pantoea.2	1	2	0.857143	1	1
Bacillus	1	2	1	1.125	1
A_CTRL	1	2	1.14286	1.125	1
Rhizobium.2	2	2	1.14286	1	0.866667
Roseomonas	2	2	1	1	1
Novosphingobium.1	2	2	1.25301	0.888889	1.05556
Novosphingobium.2	2	2	1.54321	1	1.05556
Raoultella.2	2	2	1.14286	1	0.933333
Serratia	2	2	1	1.125	1
Chryseobacterium.1	2	2	1.14286	1.125	0.866667
Chryseobacterium.2	2	2	1	0.888889	0.928571
Pantoea.1	2	2	1	1	0.866667
Pantoea.2	2	2	1	1.25	0.928571
Bacillus	2	2	1	1	0.866667
A_CTRL	2	2	1	1	1
Rhizobium.2	3	2	1	0.888889	1.06667
Roseomonas	3	2	1	1	1
Novosphingobium.1	3	2	1.11111	1.125	1
Novosphingobium.2	3	2	1.12088	1.125	1.05263
Raoultella.2	3	2	1.125	1.125	1.07143
Serratia	3	2	1	1	1
Chryseobacterium.1	3	2	1	1.125	1.14286
Chryseobacterium.2	3	2	1	0.888889	1.07143
Pantoea.1	3	2	1	1.11111	1
Pantoea.2	3	2	1	1.125	1.07143
Bacillus	3	2	1.14286	1.125	1.07143
A_CTRL	3	2	1	1	0.9375
Rhizobium.2	4	2	0.5	1	1
Roseomonas	4	2	1	1	1
Novosphingobium.1	4	2	1.5493	1	1.05882
Novosphingobium.2	4	2	1.125	0.9	0.947368
Raoultella.2	4	2	2.125	1	1
Serratia	4	2	1.28571	1.125	0.933333
Chryseobacterium.1	4	2	1.14286	1	0.933333
Chryseobacterium.2	4	2	1.14286	1.125	1
Pantoea.1	4	2	1	1	0.933333
Pantoea.2	4	2	1.14286	1	1
Bacillus	4	2	1	1	0.933333
A_CTRL	4	2	1	1	1
Pseudomonas.3	1	2	0.8	1	1
Pseudomonas.1	1	2	0.8	1	1
Rahnella	1	2	0.8	1	1
Raoultella.1	1	2	0.363636	1	1
Sphingobacterium	1	2	0.8	1	1
Rhizobium.1	1	2	1.625	1	1.16667
Arthrobacter	1	2	0.8	1	1.08333
Citrobacter	1	2	0.8	0.857143	1
Pseudomonas.2	1	2	0.8	1	1
Curtobacterium	1	2	1	1	1
Microbacterium	1	2	1.33333	0.857143	1
All	1	2	1.75	1	1.08333
Pseudomonas.3	2	2	0.8	0.857143	0.916667
Pseudomonas.1	2	2	0.8	0.714286	0.916667
Rahnella	2	2	0.8	0.833333	0.916667
Raoultella.1	2	2	1	1	0.916667
Sphingobacterium	2	2	1	1	0.916667
Rhizobium.1	2	2	1.125	0.857143	0.846154
Arthrobacter	2	2	1	0.857143	1
Citrobacter	2	2	0.8	1	1
Pseudomonas.2	2	2	0.8	1	1
Curtobacterium	2	2	1	1	0.916667
Microbacterium	2	2	4	0.833333	1
All	2	2	1.2	1	1
Pseudomonas.3	3	2	0.6	0.833333	1
Pseudomonas.1	3	2	0.8	1	0.916667
Rahnella	3	2	0.8	0.833333	1
Raoultella.1	3	2	1	1.2	1.09091
Sphingobacterium	3	2	1	0.833333	1.09091
Rhizobium.1	3	2	1.28571	1	1.08333
Arthrobacter	3	2	0.8	0.833333	1.09091
Citrobacter	3	2	0.8	1	1
Pseudomonas.2	3	2	0.8	0.833333	1.09091
Curtobacterium	3	2	1.2	0.833333	1.08333
Microbacterium	3	2	3.33333	1	1.18182
All	3	2	0.75	1	1.09091
Pseudomonas.3	4	2	0.8	0.714286	1
Pseudomonas.1	4	2	0.8	0.857143	0.923077
Rahnella	4	2	0.833333	0.857143	1
Raoultella.1	4	2	1	1	1.08333
Sphingobacterium	4	2	1.16667	1	0.923077
Rhizobium.1	4	2	1.14286	0.857143	1
Arthrobacter	4	2	0.833333	1	1
Citrobacter	4	2	0.833333	1	0.923077
Pseudomonas.2	4	2	0.8	0.857143	0.923077
Curtobacterium	4	2	1.66667	1	0.923077
Microbacterium	4	2	4.42857	0.857143	1
All	4	2	1.4	1.16667	1.08333
Rhizobium.2	1	2	0.666667	0.714286	1
Roseomonas	1	2	0.8	1.2	1
Novosphingobium.1	1	2	0.75	1	1
Novosphingobium.2	1	2	0.555556	1	0.923077
Raoultella.2	1	2	0.75	0.833333	1
Serratia	1	2	1	1	1
Chryseobacterium.1	1	2	0.8	1	0.916667
Chryseobacterium.2	1	2	0.8	1	1.09091
Pantoea.1	1	2	0.8	0.857143	0.916667
Pantoea.2	1	2	0.8	1	1
Bacillus	1	2	0.8	1.2	0.916667
A_CTRL	1	2	0.8	1	1
Rhizobium.2	2	2	0.8	1	0.846154
Roseomonas	2	2	1	0.857143	0.846154
Novosphingobium.1	2	2	0.75	0.857143	0.785714
Novosphingobium.2	2	2	1	1	0.923077
Raoultella.2	2	2	0.6	0.857143	1
Serratia	2	2	0.833333	0.857143	0.846154
Chryseobacterium.1	2	2	1	0.857143	1
Chryseobacterium.2	2	2	1	0.857143	1
Pantoea.1	2	2	1	0.888889	0.923077
Pantoea.2	2	2	0.833333	1	0.846154
Bacillus	2	2	1	0.857143	1
A_CTRL	2	2	1	1	0.923077
Rhizobium.2	3	2	0.8	1	0.916667
Roseomonas	3	2	0.8	1	1
Novosphingobium.1	3	2	0.8	1	1.09091
Novosphingobium.2	3	2	0.714286	0.857143	0.923077
Raoultella.2	3	2	1.75	0.833333	1
Serratia	3	2	0.833333	1	0.923077
Chryseobacterium.1	3	2	0.8	0.857143	0.846154
Chryseobacterium.2	3	2	0.8	1	0.916667
Pantoea.1	3	2	0.8	0.875	0.916667
Pantoea.2	3	2	0.8	0.857143	1
Bacillus	3	2	0.666667	1.16667	0.923077
A_CTRL	3	2	0.666667	0.857143	1
Rhizobium.2	4	2	1	0.833333	1
Roseomonas	4	2	0.8	0.857143	0.923077
Novosphingobium.1	4	2	0.714286	1	0.923077
Novosphingobium.2	4	2	0.666667	0.714286	0.923077
Raoultella.2	4	2	0.8	0.833333	1
Serratia	4	2	1	1	1
Chryseobacterium.1	4	2	1	1	1
Chryseobacterium.2	4	2	1	0.857143	1
Pantoea.1	4	2	1	0.857143	1
Pantoea.2	4	2	1	0.857143	1
Bacillus	4	2	0.8	1	0.923077
A_CTRL	4	2	0.833333	1	0.857143
Pseudomonas.3	1	2	1	1	1
Pseudomonas.1	1	2	1	0.666667	1
Rahnella	1	2	1.25	1	1.09091
Raoultella.1	1	2	1.33333	0.833333	1
Sphingobacterium	1	2	0.6	0.571429	0.916667
Rhizobium.1	1	2	2.25	1	1.38462
Arthrobacter	1	2	1.25	1	1
Citrobacter	1	2	1	1	1
Pseudomonas.2	1	2	1	1	1.09091
Curtobacterium	1	2	9.33333	1.75	1.09091
Microbacterium	1	2	1.4	0.8	1
All	1	2	0.75	1	1.09091
Pseudomonas.3	2	2	0.8	1.2	1
Pseudomonas.1	2	2	1	1	0.916667
Rahnella	2	2	1	1	1.09091
Raoultella.1	2	2	1.25	1	1.09091
Sphingobacterium	2	2	1	1.2	1
Rhizobium.1	2	2	0.888889	1	1.08333
Arthrobacter	2	2	2.2	1.2	1.08333
Citrobacter	2	2	1	1	1
Pseudomonas.2	2	2	1.25	1	1
Curtobacterium	2	2	1.5	1.2	1.09091
Microbacterium	2	2	2.75	1	1
All	2	2	3.5	1.5	1
Pseudomonas.3	3	2	1	1	1
Pseudomonas.1	3	2	1	1	1
Rahnella	3	2	1.25	1.5	0.916667
Raoultella.1	3	2	1	1	0.923077
Sphingobacterium	3	2	0.8	1	1
Rhizobium.1	3	2	1.71429	1.2	1.08333
Arthrobacter	3	2	1	1.2	0.916667
Citrobacter	3	2	1	1	1
Pseudomonas.2	3	2	1	1.2	1
Curtobacterium	3	2	2.25	0.857143	1
Microbacterium	3	2	3	1	1.09091
All	3	2	10	1.2	1.54545
Pseudomonas.3	4	2	1.25	1.2	1
Pseudomonas.1	4	2	1.25	1.2	1.18182
Rahnella	4	2	0.8	1.25	1
Raoultella.1	4	2	1.25	0.833333	0.857143
Sphingobacterium	4	2	1	1	1
Rhizobium.1	4	2	1.625	1.2	1.08333
Arthrobacter	4	2	1	1.2	1
Citrobacter	4	2	1.25	0.833333	1.08333
Pseudomonas.2	4	2	1	1	1.09091
Curtobacterium	4	2	2.8	1	1
Microbacterium	4	2	3.8	1	1.16667
All	4	2	3.16667	1.2	1.08333
Rhizobium.2	1	2	0.8	0.833333	1
Roseomonas	1	2	1	1	0.916667
Novosphingobium.1	1	2	1.25	1.25	0.916667
Novosphingobium.2	1	2	1	0.833333	0.916667
Raoultella.2	1	2	1	0.8	1
Serratia	1	2	2.2	1.2	1.18182
Chryseobacterium.1	1	2	1	0.8	1
Chryseobacterium.2	1	2	1	1	0.916667
Pantoea.1	1	2	1	1	1
Pantoea.2	1	2	1.25	1	1.09091
Bacillus	1	2	0.555556	1	1
A_CTRL	1	2	1.66667	1.25	1.09091
Rhizobium.2	2	2	1.25	1	1
Roseomonas	2	2	1.25	1.2	1
Novosphingobium.1	2	2	0.8	1	1
Novosphingobium.2	2	2	1.25	0.714286	1.09091
Raoultella.2	2	2	1	1	1.09091
Serratia	2	2	1	1	1.08333
Chryseobacterium.1	2	2	1.25	1	1.09091
Chryseobacterium.2	2	2	0.8	1	1.09091
Pantoea.1	2	2	1.25	1.2	1.08333
Pantoea.2	2	2	1.25	0.833333	1
Bacillus	2	2	1	1	1.09091
A_CTRL	2	2	1.33333	1.2	0.916667
Rhizobium.2	3	2	1	0.75	1
Roseomonas	3	2	1.25	1	1.09091
Novosphingobium.1	3	2	1	1.5	1.09091
Novosphingobium.2	3	2	1	0.833333	1.09091
Raoultella.2	3	2	1.33333	1	1.09091
Serratia	3	2	1.25	1	1.09091
Chryseobacterium.1	3	2	1.25	1	1
Chryseobacterium.2	3	2	1.25	1	1.09091
Pantoea.1	3	2	1	0.833333	1
Pantoea.2	3	2	1.25	1	1
Bacillus	3	2	1.25	1.2	1
A_CTRL	3	2	1.66667	1.25	1.09091
Rhizobium.2	4	2	1	0.857143	1.08333
Roseomonas	4	2	0.8	0.833333	1.08333
Novosphingobium.1	4	2	1.5	1.25	1.08333
Novosphingobium.2	4	2	0.833333	1.2	1.08333
Raoultella.2	4	2	2.5	1	1
Serratia	4	2	1	1	1
Chryseobacterium.1	4	2	1	1	1
Chryseobacterium.2	4	2	1.33333	1	1
Pantoea.1	4	2	1	1.2	1
Pantoea.2	4	2	1	1.25	0.923077
Bacillus	4	2	1.25	1	1
A_CTRL	4	2	1.25	1	0.916667
Pseudomonas.3	1	3	1	0.909091	0.909091
Pseudomonas.1	1	3	1.1	0.952381	0.909091
Rahnella	1	3	1.2	0.904762	0.9375
Raoultella.1	1	3	0.666667	0.814815	0.970588
Sphingobacterium	1	3	1.75556	1.26829	0.942857
Rhizobium.1	1	3	2.67836	2.12821	1.8913
Arthrobacter	1	3	1	0.952381	0.909091
Citrobacter	1	3	1.1	0.954545	0.878788
Pseudomonas.2	1	3	1.4	0.954545	0.882353
Curtobacterium	1	3	4.70588	1.3913	0.96875
Microbacterium	1	3	0.878049	0.954545	0.882353
All	1	3	1.07692	1.24	0.96875
Pseudomonas.3	2	3	7.11111	1.05263	1.03226
Pseudomonas.1	2	3	1.2	0.95	1.03333
Rahnella	2	3	7.3	1.68421	1.2
Raoultella.1	2	3	1.25	1	0.9375
Sphingobacterium	2	3	1.13559	1.02083	0.939394
Rhizobium.1	2	3	0.55615	0.875	0.8125
Arthrobacter	2	3	1	0.95	1.13333
Citrobacter	2	3	1.11111	0.904762	1.1
Pseudomonas.2	2	3	6.3	1.38095	1.03226
Curtobacterium	2	3	5.6	1.45455	1.06897
Microbacterium	2	3	1.23214	0.95	0.96875
All	2	3	4.23077	1.15789	1.10345
Pseudomonas.3	3	3	1	1.05263	1.03333
Pseudomonas.1	3	3	1	1.05263	1.06667
Rahnella	3	3	7	1.4	1.16667
Raoultella.1	3	3	1.18182	0.954545	1.03125
Sphingobacterium	3	3	2.35172	1.8	1.03125
Rhizobium.1	3	3	1.40467	1.59184	0.663366
Arthrobacter	3	3	1.1	0.904762	1
Citrobacter	3	3	1.11111	0.952381	1
Pseudomonas.2	3	3	1.1	0.952381	0.967742
Curtobacterium	3	3	4.5625	1.40909	1
Microbacterium	3	3	0.936508	1.38095	0.909091
All	3	3	1.68	1.52381	1.06667
Pseudomonas.3	4	3	1.1	1	0.9375
Pseudomonas.1	4	3	1	0.952381	0.935484
Rahnella	4	3	7	0.909091	0.967742
Raoultella.1	4	3	10.25	1.21739	1.09375
Sphingobacterium	4	3	1.07171	0.958333	1
Rhizobium.1	4	3	1.23427	0.376712	1.13793
Arthrobacter	4	3	1	0.909091	1
Citrobacter	4	3	1.1	0.909091	1.03226
Pseudomonas.2	4	3	1	1	1.06667
Curtobacterium	4	3	4.92593	1.21739	1.06667
Microbacterium	4	3	0.875	0.952381	0.939394
All	4	3	1.02326	0.884615	0.969697
Rhizobium.2	1	3	1.22222	1.05263	1.06897
Roseomonas	1	3	0.9	0.95	1.06897
Novosphingobium.1	1	3	0.412121	0.904762	0.944444
Novosphingobium.2	1	3	0.72327	0.952381	0.971429
Raoultella.2	1	3	2.35714	1.04545	0.967742
Serratia	1	3	0.909091	1	1
Chryseobacterium.1	1	3	1	0.952381	0.966667
Chryseobacterium.2	1	3	1	0.952381	0.966667
Pantoea.1	1	3	1.09091	0.88	0.9
Pantoea.2	1	3	1	0.952381	0.9
Bacillus	1	3	1	1	0.935484
A_CTRL	1	3	1.11111	0.9	0.965517
Rhizobium.2	2	3	1	1	1
Roseomonas	2	3	1.11111	1.05	1.03333
Novosphingobium.1	2	3	0.993865	1.1	0.944444
Novosphingobium.2	2	3	0.782609	1.04762	0.833333
Raoultella.2	2	3	5.6	1.09524	0.96875
Serratia	2	3	8.90909	1.54545	1.06452
Chryseobacterium.1	2	3	7	1.19048	1
Chryseobacterium.2	2	3	1	1.05	0.966667
Pantoea.1	2	3	1.41667	1.08	1.03226
Pantoea.2	2	3	0.9	1.05	0.9375
Bacillus	2	3	1.1	1	1
A_CTRL	2	3	1	1.05	0.965517
Rhizobium.2	3	3	1.11111	1	1
Roseomonas	3	3	0.9	1.05263	1.06667
Novosphingobium.1	3	3	1.96429	1	1.1
Novosphingobium.2	3	3	0.77381	1.05	0.916667
Raoultella.2	3	3	0.933333	1.04762	1.06452
Serratia	3	3	3.1	1.05	1.1
Chryseobacterium.1	3	3	1	1	1.1
Chryseobacterium.2	3	3	0.9	0.95	1.06667
Pantoea.1	3	3	1	0.958333	1.06667
Pantoea.2	3	3	1	1	1.06667
Bacillus	3	3	1	0.95	1.03333
A_CTRL	3	3	1	1	1
Rhizobium.2	4	3	0.923077	1.13636	1
Roseomonas	4	3	0.923077	1.04762	1.19355
Novosphingobium.1	4	3	0.744681	1.7619	1.02778
Novosphingobium.2	4	3	0.562914	1.45455	0.972973
Raoultella.2	4	3	1.63636	1.13636	1.03125
Serratia	4	3	1.18182	1.13636	1.03125
Chryseobacterium.1	4	3	1	1.04545	1
Chryseobacterium.2	4	3	1	1	1.0625
Pantoea.1	4	3	1	0.9	1.03226
Pantoea.2	4	3	0.923077	1	1.09677
Bacillus	4	3	1.08333	1.08696	1.06452
A_CTRL	4	3	1	1.04545	1.03226
Pseudomonas.3	1	3	1.2	0.888889	1
Pseudomonas.1	1	3	0.833333	0.888889	0.866667
Rahnella	1	3	1.2	0.8	0.933333
Raoultella.1	1	3	1.5	0.8	0.866667
Sphingobacterium	1	3	1	0.8	0.933333
Rhizobium.1	1	3	0.847826	0.8	0.941176
Arthrobacter	1	3	1.6	0.8	1.06667
Citrobacter	1	3	1.4	0.9	1
Pseudomonas.2	1	3	3	1	1
Curtobacterium	1	3	1	0.818182	0.875
Microbacterium	1	3	0.785714	0.888889	0.9375
All	1	3	1	0.857143	1
Pseudomonas.3	2	3	1.5	0.888889	0.933333
Pseudomonas.1	2	3	0.833333	0.888889	1
Rahnella	2	3	6.6	1	1
Raoultella.1	2	3	0.6	0.888889	0.928571
Sphingobacterium	2	3	0.875	0.9	0.933333
Rhizobium.1	2	3	0.913043	0.833333	0.9375
Arthrobacter	2	3	0.833333	0.888889	0.928571
Citrobacter	2	3	5.2	0.9	1
Pseudomonas.2	2	3	3.8	0.9	1.07143
Curtobacterium	2	3	1	1	0.882353
Microbacterium	2	3	0.717391	0.875	0.882353
All	2	3	3	1.16667	1.14286
Pseudomonas.3	3	3	1	0.777778	1
Pseudomonas.1	3	3	0.833333	1	0.928571
Rahnella	3	3	6.83333	1	1.07143
Raoultella.1	3	3	1.25	1	1
Sphingobacterium	3	3	1.28571	0.9	0.933333
Rhizobium.1	3	3	1.63636	1	1.06667
Arthrobacter	3	3	1	0.8	1
Citrobacter	3	3	0.8	0.888889	1
Pseudomonas.2	3	3	0.8	0.888889	1.07692
Curtobacterium	3	3	1.26667	1.11111	1
Microbacterium	3	3	0.769231	0.875	1
All	3	3	6.5	1.5	1.15385
Pseudomonas.3	4	3	0.8	0.888889	0.933333
Pseudomonas.1	4	3	0.8	1	0.933333
Rahnella	4	3	10	0.909091	1.13333
Raoultella.1	4	3	5.75	1.1	1.14286
Sphingobacterium	4	3	0.8	0.818182	1
Rhizobium.1	4	3	3.16667	1.27273	1.2
Arthrobacter	4	3	0.8	1	1
Citrobacter	4	3	0.8	1	0.933333
Pseudomonas.2	4	3	0.833333	1	1
Curtobacterium	4	3	1.1875	1	0.9375
Microbacterium	4	3	0.55814	0.875	1
All	4	3	3.11111	1.28571	1.07143
Rhizobium.2	1	3	0.8	0.777778	1.07692
Roseomonas	1	3	0.8	0.888889	1
Novosphingobium.1	1	3	1	0.8	1
Novosphingobium.2	1	3	0.833333	0.888889	1.07692
Raoultella.2	1	3	1.66667	0.875	1
Serratia	1	3	1	0.888889	1.07692
Chryseobacterium.1	1	3	1	1	1.07692
Chryseobacterium.2	1	3	1.25	0.888889	1.07692
Pantoea.1	1	3	0.8	1	0.875
Pantoea.2	1	3	0.8	1	1.07692
Bacillus	1	3	1	1	0.928571
A_CTRL	1	3	0.8	0.857143	0.928571
Rhizobium.2	2	3	0.8	0.8	0.5
Roseomonas	2	3	0.8	0.9	1.07692
Novosphingobium.1	2	3	0.75	0.8	0.875
Novosphingobium.2	2	3	0.857143	0.9	0.933333
Raoultella.2	2	3	0.75	0.888889	1.07692
Serratia	2	3	12.4	1.33333	1.21429
Chryseobacterium.1	2	3	1.8	0.888889	1
Chryseobacterium.2	2	3	0.833333	0.8	1
Pantoea.1	2	3	1.8	1	1.07143
Pantoea.2	2	3	0.8	0.777778	0.928571
Bacillus	2	3	0.8	1	1
A_CTRL	2	3	0.8	0.857143	1
Rhizobium.2	3	3	0.8	0.727273	1
Roseomonas	3	3	1	1	0.866667
Novosphingobium.1	3	3	0.8	1	1
Novosphingobium.2	3	3	0.857143	1	0.933333
Raoultella.2	3	3	0.75	1.125	0.933333
Serratia	3	3	3.6	0.9	1
Chryseobacterium.1	3	3	0.8	1	1
Chryseobacterium.2	3	3	1	0.8	0.875
Pantoea.1	3	3	1	0.9	0.933333
Pantoea.2	3	3	0.8	0.777778	1
Bacillus	3	3	0.833333	1.14286	1
A_CTRL	3	3	0.8	1.85714	1
Rhizobium.2	4	3	0.625	0.692308	0.928571
Roseomonas	4	3	0.714286	0.692308	1
Novosphingobium.1	4	3	5.625	0.785714	1.28571
Novosphingobium.2	4	3	5.42857	0.857143	1.42857
Raoultella.2	4	3	0.666667	0.583333	1.07143
Serratia	4	3	0.833333	0.727273	1.07143
Chryseobacterium.1	4	3	0.8	0.727273	1.07143
Chryseobacterium.2	4	3	1	0.727273	1.07143
Pantoea.1	4	3	1	0.727273	1.07143
Pantoea.2	4	3	0.8	0.875	1.07143
Bacillus	4	3	1	0.875	1
A_CTRL	4	3	0.8	0.857143	1.07692
Pseudomonas.3	1	3	0.833333	1	0.923077
Pseudomonas.1	1	3	1	1	1
Rahnella	1	3	0.857143	0.888889	1
Raoultella.1	1	3	1	0.888889	0.923077
Sphingobacterium	1	3	0.714286	0.888889	1
Rhizobium.1	1	3	1.77778	1.22222	1.07692
Arthrobacter	1	3	1	1.11111	1
Citrobacter	1	3	1	0.888889	1
Pseudomonas.2	1	3	1.14286	0.888889	0.928571
Curtobacterium	1	3	1.25	1	1
Microbacterium	1	3	1.2	1	1
All	1	3	0.545455	0.888889	0.923077
Pseudomonas.3	2	3	1.5	1	1
Pseudomonas.1	2	3	1	1.125	1.07692
Rahnella	2	3	2.14286	1	1
Raoultella.1	2	3	1	1	1
Sphingobacterium	2	3	2.57143	1.11111	1.15385
Rhizobium.1	2	3	1.5	1	1
Arthrobacter	2	3	0.857143	1.11111	1.07692
Citrobacter	2	3	2.71429	1	1.07692
Pseudomonas.2	2	3	2.57143	1.11111	1.07692
Curtobacterium	2	3	1.36364	1	1.07143
Microbacterium	2	3	1.1	1.11111	0.933333
All	2	3	1	1	1
Pseudomonas.3	3	3	1	0.8	0.928571
Pseudomonas.1	3	3	0.857143	0.888889	1.07692
Rahnella	3	3	2.42857	0.888889	0.923077
Raoultella.1	3	3	0.833333	1.125	0.923077
Sphingobacterium	3	3	1.16667	1	0.923077
Rhizobium.1	3	3	2.5	1.11111	1.07692
Arthrobacter	3	3	0.857143	1	1
Citrobacter	3	3	1.16667	1	1
Pseudomonas.2	3	3	0.857143	1	1
Curtobacterium	3	3	1.25	1	0.928571
Microbacterium	3	3	1.07143	1	1
All	3	3	1.66667	1.14286	1
Pseudomonas.3	4	3	0.857143	0.9	1
Pseudomonas.1	4	3	0.857143	1	1.07692
Rahnella	4	3	1.33333	1	0.923077
Raoultella.1	4	3	1.16667	0.888889	0.923077
Sphingobacterium	4	3	0.857143	1	1
Rhizobium.1	4	3	2.3	1.33333	1
Arthrobacter	4	3	1	1	1.07692
Citrobacter	4	3	1	0.9	1
Pseudomonas.2	4	3	0.857143	1.11111	1
Curtobacterium	4	3	1	0.818182	1
Microbacterium	4	3	0.866667	1	1
All	4	3	0.857143	0.8	0.928571
Rhizobium.2	1	3	1.16667	1.125	1
Roseomonas	1	3	0.857143	1.125	1.08333
Novosphingobium.1	1	3	0.857143	1	1
Novosphingobium.2	1	3	1	1.125	1
Raoultella.2	1	3	1	1	1
Serratia	1	3	1	1.125	1.07692
Chryseobacterium.1	1	3	1.16667	1	0.928571
Chryseobacterium.2	1	3	0.857143	1	1
Pantoea.1	1	3	1	1	1
Pantoea.2	1	3	1.16667	0.888889	1
Bacillus	1	3	0.857143	1	1
A_CTRL	1	3	1	1	1
Rhizobium.2	2	3	1	1	1
Roseomonas	2	3	0.857143	0.888889	1.07143
Novosphingobium.1	2	3	1.14286	1	1
Novosphingobium.2	2	3	1	0.888889	1.07692
Raoultella.2	2	3	0.833333	1	1.07692
Serratia	2	3	2.28571	1	1.07692
Chryseobacterium.1	2	3	1.14286	1	1.07692
Chryseobacterium.2	2	3	1	1	0.928571
Pantoea.1	2	3	1.14286	0.8	0.928571
Pantoea.2	2	3	1	1	1
Bacillus	2	3	1	0.888889	1
A_CTRL	2	3	0.857143	1.14286	1
Rhizobium.2	3	3	1	1	1
Roseomonas	3	3	1	1	1.07692
Novosphingobium.1	3	3	1	0.888889	1
Novosphingobium.2	3	3	0.857143	1.22222	1
Raoultella.2	3	3	1	0.888889	1
Serratia	3	3	2	1.22222	1
Chryseobacterium.1	3	3	1	0.9	1
Chryseobacterium.2	3	3	0.857143	1	1.07692
Pantoea.1	3	3	1	0.9	0.866667
Pantoea.2	3	3	0.857143	0.888889	1
Bacillus	3	3	1	0.9	1
A_CTRL	3	3	0.857143	1	0.928571
Rhizobium.2	4	3	1	0.9	1
Roseomonas	4	3	0.7	0.666667	0.823529
Novosphingobium.1	4	3	1.5	0.9	1
Novosphingobium.2	4	3	6.71429	1.2	1.14286
Raoultella.2	4	3	0.857143	0.888889	1
Serratia	4	3	0.857143	0.9	1
Chryseobacterium.1	4	3	0.857143	0.818182	0.928571
Chryseobacterium.2	4	3	0.857143	0.9	1.07692
Pantoea.1	4	3	1	1.3	1.07143
Pantoea.2	4	3	0.875	0.9	0.928571
Bacillus	4	3	0.857143	1	1
A_CTRL	4	3	0.714286	0.9	1
Pseudomonas.3	1	4	1	1	1
Pseudomonas.1	1	4	1	1	1.09091
Rahnella	1	4	1	1	0.75
Raoultella.1	1	4	1	1.14286	0.923077
Sphingobacterium	1	4	1.08696	1.14706	0.894737
Rhizobium.1	1	4	3.10345	2.53333	2
Arthrobacter	1	4	1	1	0.923077
Citrobacter	1	4	1.16667	1	0.923077
Pseudomonas.2	1	4	1.2	1	0.857143
Curtobacterium	1	4	6.6	1.42857	0.857143
Microbacterium	1	4	0.583333	0.777778	0.846154
All	1	4	2.33333	1.42857	1.21429
Pseudomonas.3	2	4	1	1.14286	1.15385
Pseudomonas.1	2	4	1.16667	1.14286	1.36364
Rahnella	2	4	2	1.14286	1.15385
Raoultella.1	2	4	1.16667	1.33333	0.785714
Sphingobacterium	2	4	1.66667	1.42857	1
Rhizobium.1	2	4	1.31818	1.15	0.461538
Arthrobacter	2	4	1	1.14286	0.785714
Citrobacter	2	4	1	1.14286	0.923077
Pseudomonas.2	2	4	1.16667	1.14286	0.923077
Curtobacterium	2	4	5	1.25	0.846154
Microbacterium	2	4	1.76923	1	0.923077
All	2	4	2.28571	1.375	0.857143
Pseudomonas.3	3	4	3.4	1.42857	1.25
Pseudomonas.1	3	4	0.857143	1.14286	1.09091
Rahnella	3	4	1	1	1
Raoultella.1	3	4	0.714286	1	1
Sphingobacterium	3	4	1.25926	1.58065	1.05
Rhizobium.1	3	4	0.545455	0.75	0.736842
Arthrobacter	3	4	1	1	1.16667
Citrobacter	3	4	1	1	1.07692
Pseudomonas.2	3	4	1	1	1.15385
Curtobacterium	3	4	5.3	1.42857	0.923077
Microbacterium	3	4	0.4	0.875	0.923077
All	3	4	2.14286	1.28571	0.857143
Pseudomonas.3	4	4	1	1.14286	0.846154
Pseudomonas.1	4	4	1.16667	1.28571	1.09091
Rahnella	4	4	1	1	0.923077
Raoultella.1	4	4	1.2	1.16667	1
Sphingobacterium	4	4	17.3333	7	1.53846
Rhizobium.1	4	4	0.342857	0.5	0.583333
Arthrobacter	4	4	1	1	0.923077
Citrobacter	4	4	1	1.16667	0.923077
Pseudomonas.2	4	4	1	1.16667	1
Curtobacterium	4	4	4.8	1	1
Microbacterium	4	4	0.230769	0.7	0.928571
All	4	4	1.11111	1.125	0.857143
Rhizobium.2	1	4	0.857143	0.875	0.923077
Roseomonas	1	4	1	1.14286	1.18182
Novosphingobium.1	1	4	1.72727	1.11111	1.07143
Novosphingobium.2	1	4	1.27273	1.1	0.933333
Raoultella.2	1	4	1.2	1.14286	1
Serratia	1	4	1	1.28571	0.928571
Chryseobacterium.1	1	4	1	1.14286	1
Chryseobacterium.2	1	4	1	1	1
Pantoea.1	1	4	1	1.42857	1.07692
Pantoea.2	1	4	1	1.57143	1
Bacillus	1	4	1	1.28571	1
A_CTRL	1	4	1	1.125	0.928571
Rhizobium.2	2	4	1	1	1
Roseomonas	2	4	1	1	1.18182
Novosphingobium.1	2	4	0.230769	0.7	1
Novosphingobium.2	2	4	3.06667	1.375	1.07692
Raoultella.2	2	4	1.4	1.16667	0.923077
Serratia	2	4	1	1.16667	0.928571
Chryseobacterium.1	2	4	0.857143	1.14286	1
Chryseobacterium.2	2	4	1	1.14286	0.923077
Pantoea.1	2	4	1	1.28571	1.07692
Pantoea.2	2	4	1	1.14286	0.866667
Bacillus	2	4	0.857143	1.125	0.923077
A_CTRL	2	4	0.875	0.888889	0.928571
Rhizobium.2	3	4	1	1.14286	1
Roseomonas	3	4	0.833333	1.14286	1
Novosphingobium.1	3	4	1.28571	1.14286	1
Novosphingobium.2	3	4	1.62162	1.5	1.06667
Raoultella.2	3	4	1.16667	1.5	1
Serratia	3	4	0.75	1.28571	0.923077
Chryseobacterium.1	3	4	0.857143	1.28571	1
Chryseobacterium.2	3	4	0.857143	1.14286	1
Pantoea.1	3	4	0.875	0.9	1.07692
Pantoea.2	3	4	0.875	1.28571	1
Bacillus	3	4	0.875	1.28571	1
A_CTRL	3	4	0.777778	1.125	1
Rhizobium.2	4	4	1.5	1.14286	1.07692
Roseomonas	4	4	1.5	1.28571	1.08333
Novosphingobium.1	4	4	0.5	1	1
Novosphingobium.2	4	4	2.06452	0.909091	1
Raoultella.2	4	4	1	1.5	0.928571
Serratia	4	4	1.33333	1.5	0.928571
Chryseobacterium.1	4	4	1.33333	1.28571	0.928571
Chryseobacterium.2	4	4	1.5	1.28571	0.928571
Pantoea.1	4	4	1.5	1.42857	1.07143
Pantoea.2	4	4	1.5	1.125	1
Bacillus	4	4	1.5	1.14286	0.928571
A_CTRL	4	4	1.125	1.14286	1
Pseudomonas.3	1	4	1.66667	1.25	1.25
Pseudomonas.1	1	4	1	1.33333	0.75
Rahnella	1	4	1	1	0.8
Raoultella.1	1	4	1.5	1	1
Sphingobacterium	1	4	1.2	1	1.25
Rhizobium.1	1	4	1.5	1.5	1
Arthrobacter	1	4	1.33333	1.66667	1
Citrobacter	1	4	1.66667	1	1
Pseudomonas.2	1	4	1	1.25	1
Curtobacterium	1	4	1	1	1
Microbacterium	1	4	0.307692	1.25	1.66667
All	1	4	2	1.66667	1
Pseudomonas.3	2	4	1.25	1	0.8
Pseudomonas.1	2	4	1	1.25	1
Rahnella	2	4	2	0.8	1
Raoultella.1	2	4	1.5	1	1.5
Sphingobacterium	2	4	1.66667	1	1
Rhizobium.1	2	4	1.4	1.6	1
Arthrobacter	2	4	1.66667	1	0.8
Citrobacter	2	4	1	1.25	1
Pseudomonas.2	2	4	1.66667	1.25	0.75
Curtobacterium	2	4	1.25	1	1
Microbacterium	2	4	0.416667	1.25	1
All	2	4	1.5	1	1
Pseudomonas.3	3	4	1.5	1.25	1
Pseudomonas.1	3	4	1.33333	1	1
Rahnella	3	4	1.33333	1	1
Raoultella.1	3	4	1	1	0.666667
Sphingobacterium	3	4	1.25	1	1
Rhizobium.1	3	4	1.2	1	1
Arthrobacter	3	4	1	1	0.6
Citrobacter	3	4	1	1.25	0.75
Pseudomonas.2	3	4	1	1.25	1
Curtobacterium	3	4	1	1	1.25
Microbacterium	3	4	0.307692	0.8	1.33333
All	3	4	1.5	1.33333	1
Pseudomonas.3	4	4	1.25	1	1
Pseudomonas.1	4	4	1.66667	1	1
Rahnella	4	4	1	1	1
Raoultella.1	4	4	1.5	1	1.5
Sphingobacterium	4	4	1.25	0.8	1
Rhizobium.1	4	4	1.5	1	1
Arthrobacter	4	4	1.33333	1	1
Citrobacter	4	4	2.66667	0.8	1
Pseudomonas.2	4	4	1	0.8	1
Curtobacterium	4	4	1.33333	1	0.8
Microbacterium	4	4	0.285714	1.25	0.8
All	4	4	1	1.33333	1
Rhizobium.2	1	4	1.33333	1	1
Roseomonas	1	4	1.33333	1.25	1
Novosphingobium.1	1	4	1.33333	1.25	1.25
Novosphingobium.2	1	4	1.66667	1.33333	1
Raoultella.2	1	4	1.5	1.5	1
Serratia	1	4	1.66667	1.25	1.25
Chryseobacterium.1	1	4	1.33333	1	1
Chryseobacterium.2	1	4	1.25	1	1
Pantoea.1	1	4	1	1.25	1
Pantoea.2	1	4	1.33333	1.25	1
Bacillus	1	4	1.33333	1	1
A_CTRL	1	4	1	1.25	1
Rhizobium.2	2	4	1.25	1.25	1
Roseomonas	2	4	1.66667	1.25	1
Novosphingobium.1	2	4	1.25	1	1.33333
Novosphingobium.2	2	4	1.33333	1	1
Raoultella.2	2	4	1.5	1	0.666667
Serratia	2	4	1.25	1.25	1
Chryseobacterium.1	2	4	1.33333	1.25	0.8
Chryseobacterium.2	2	4	1.33333	1	1
Pantoea.1	2	4	1	1	1
Pantoea.2	2	4	1	1	1
Bacillus	2	4	1	1.25	1
A_CTRL	2	4	1	0.8	1
Rhizobium.2	3	4	1.33333	1.25	1
Roseomonas	3	4	1	1.25	1
Novosphingobium.1	3	4	1.33333	0.8	1
Novosphingobium.2	3	4	1	1.25	1
Raoultella.2	3	4	1.5	1	1
Serratia	3	4	1.66667	1.25	1
Chryseobacterium.1	3	4	1.33333	1	1.33333
Chryseobacterium.2	3	4	1	1	1
Pantoea.1	3	4	1	0.8	1
Pantoea.2	3	4	1.33333	1	1
Bacillus	3	4	1.33333	1	1
A_CTRL	3	4	1.33333	1	1
Rhizobium.2	4	4	1	1.25	1.25
Roseomonas	4	4	1	1	0.8
Novosphingobium.1	4	4	1	1	1
Novosphingobium.2	4	4	1	1.25	1
Raoultella.2	4	4	1.5	1	1
Serratia	4	4	1	1.25	1
Chryseobacterium.1	4	4	1.66667	1	0.75
Chryseobacterium.2	4	4	1	0.8	0.75
Pantoea.1	4	4	1	1.25	1
Pantoea.2	4	4	1.33333	1.25	1
Bacillus	4	4	1	1	0.75
A_CTRL	4	4	1.75	1.25	1
Pseudomonas.3	1	4	0.8	1.2	0.8
Pseudomonas.1	1	4	1	0.833333	0.8
Rahnella	1	4	0.8	1.2	1
Raoultella.1	1	4	1.75	1.2	1.25
Sphingobacterium	1	4	0.833333	1	1.75
Rhizobium.1	1	4	1.8	1.6	1.25
Arthrobacter	1	4	1	0.833333	1
Citrobacter	1	4	0.8	1	1
Pseudomonas.2	1	4	1	1.2	0.8
Curtobacterium	1	4	1	1.2	1.25
Microbacterium	1	4	0.294118	0.833333	1.25
All	1	4	1.2	1	1.25
Pseudomonas.3	2	4	1	1	1.2
Pseudomonas.1	2	4	1	0.833333	0.833333
Rahnella	2	4	1.2	1	1
Raoultella.1	2	4	1.2	1.2	1
Sphingobacterium	2	4	1	1	1
Rhizobium.1	2	4	0.916667	1.125	1
Arthrobacter	2	4	1	1.2	1
Citrobacter	2	4	1	1.2	1
Pseudomonas.2	2	4	1	1	1
Curtobacterium	2	4	1	1	1
Microbacterium	2	4	0.6	1	1
All	2	4	1	1	0.8
Pseudomonas.3	3	4	0.833333	1.16667	1
Pseudomonas.1	3	4	0.833333	0.833333	0.8
Rahnella	3	4	0.833333	1	0.8
Raoultella.1	3	4	1.2	1.4	1.25
Sphingobacterium	3	4	0.833333	1	0.833333
Rhizobium.1	3	4	1	1	1
Arthrobacter	3	4	1	1.2	1
Citrobacter	3	4	1	1	1
Pseudomonas.2	3	4	1	1	1
Curtobacterium	3	4	1	1.2	1.25
Microbacterium	3	4	0.454545	0.833333	1
All	3	4	1	1	0.8
Pseudomonas.3	4	4	1	1	1
Pseudomonas.1	4	4	1.2	1	1.25
Rahnella	4	4	1	1	1
Raoultella.1	4	4	1.2	1.2	1.25
Sphingobacterium	4	4	1	1	0.8
Rhizobium.1	4	4	0.875	1	0.833333
Arthrobacter	4	4	1	1	1
Citrobacter	4	4	1	1.2	1
Pseudomonas.2	4	4	1	1.2	1
Curtobacterium	4	4	0.833333	1	1
Microbacterium	4	4	0.363636	1.2	1
All	4	4	0.75	1.33333	1
Rhizobium.2	1	4	1	1.2	1
Roseomonas	1	4	1	0.833333	1
Novosphingobium.1	1	4	1.2	1	1
Novosphingobium.2	1	4	1.25	1.2	1.25
Raoultella.2	1	4	1	0.857143	1
Serratia	1	4	1	1	0.833333
Chryseobacterium.1	1	4	1	1.2	1
Chryseobacterium.2	1	4	0.833333	1.2	1
Pantoea.1	1	4	1	1.2	1
Pantoea.2	1	4	1	1.2	0.8
Bacillus	1	4	1	1	0.8
A_CTRL	1	4	1.5	1	1
Rhizobium.2	2	4	1	1	1
Roseomonas	2	4	0.8	0.833333	1
Novosphingobium.1	2	4	0.833333	1	0.8
Novosphingobium.2	2	4	1.5	1.2	1.25
Raoultella.2	2	4	1.2	1.2	1
Serratia	2	4	0.833333	1	1
Chryseobacterium.1	2	4	1	1.2	0.833333
Chryseobacterium.2	2	4	1	1	1
Pantoea.1	2	4	1	1.2	1.25
Pantoea.2	2	4	1	1.2	1
Bacillus	2	4	1	1	1
A_CTRL	2	4	0.833333	1	1.25
Rhizobium.2	3	4	0.666667	1.2	0.8
Roseomonas	3	4	0.833333	1	0.8
Novosphingobium.1	3	4	0.8	0.833333	0.8
Novosphingobium.2	3	4	1.25	1.5	1
Raoultella.2	3	4	1.2	0.857143	1
Serratia	3	4	1	1	1
Chryseobacterium.1	3	4	1	1.2	0.8
Chryseobacterium.2	3	4	0.833333	1	0.8
Pantoea.1	3	4	1	1	1
Pantoea.2	3	4	1.2	1	1.25
Bacillus	3	4	1	1	1
A_CTRL	3	4	1	1	0.833333
Rhizobium.2	4	4	0.833333	1	0.8
Roseomonas	4	4	0.833333	0.857143	1
Novosphingobium.1	4	4	0.833333	1	1
Novosphingobium.2	4	4	1.25	1.2	1.25
Raoultella.2	4	4	1	1	1
Serratia	4	4	0.833333	0.833333	1
Chryseobacterium.1	4	4	1	0.833333	1
Chryseobacterium.2	4	4	1.2	1.2	1
Pantoea.1	4	4	1	1	0.8
Pantoea.2	4	4	1	1	0.8
Bacillus	4	4	1.2	1	0.833333
A_CTRL	4	4	0.833333	1	0.833333
Pseudomonas.3	1	5	1.2	1.16667	1.09091
Pseudomonas.1	1	5	1.2	1	1.27273
Rahnella	1	5	1.4	1.14286	0.923077
Raoultella.1	1	5	1.5	1.14286	1
Sphingobacterium	1	5	5.1875	2.33333	1.27273
Rhizobium.1	1	5	3.11111	2.16667	1.72727
Arthrobacter	1	5	1	1.16667	1.09091
Citrobacter	1	5	1.2	1.33333	1
Pseudomonas.2	1	5	1.2	1	1
Curtobacterium	1	5	1.18182	1.33333	1.08333
Microbacterium	1	5	0.875	1.33333	1.18182
All	1	5	1.85714	1.5	1.08333
Pseudomonas.3	2	5	1.2	1.14286	1.09091
Pseudomonas.1	2	5	1.2	1.14286	1
Rahnella	2	5	1.2	1.14286	1
Raoultella.1	2	5	1.2	1.14286	1
Sphingobacterium	2	5	0.24	0.888889	1
Rhizobium.1	2	5	3.625	1.625	1.35714
Arthrobacter	2	5	1.2	1.5	1
Citrobacter	2	5	1.2	0.875	1
Pseudomonas.2	2	5	1.2	1.14286	1.09091
Curtobacterium	2	5	4.1	1.42857	1.08333
Microbacterium	2	5	1.125	1.14286	1
All	2	5	3.25	1.33333	1.18182
Pseudomonas.3	3	5	1.5	1.16667	1
Pseudomonas.1	3	5	1	1.16667	1
Rahnella	3	5	1.2	1.33333	1
Raoultella.1	3	5	1.75	1.33333	1.09091
Sphingobacterium	3	5	0.888889	1	1.16667
Rhizobium.1	3	5	1.33333	1.28571	1.07692
Arthrobacter	3	5	1	1.33333	1.18182
Citrobacter	3	5	1.2	1.33333	1.09091
Pseudomonas.2	3	5	1	1.14286	1.08333
Curtobacterium	3	5	2.36364	1.28571	1.08333
Microbacterium	3	5	0.888889	1.33333	1.09091
All	3	5	2.4	1.33333	1.18182
Pseudomonas.3	4	5	1.2	1.14286	1.09091
Pseudomonas.1	4	5	1.5	1.14286	1
Rahnella	4	5	1.4	1.14286	1
Raoultella.1	4	5	1.5	1.16667	1.09091
Sphingobacterium	4	5	0.333333	0.888889	1
Rhizobium.1	4	5	3.8125	1.625	1.38462
Arthrobacter	4	5	1.2	1.33333	1.09091
Citrobacter	4	5	1.5	1	1
Pseudomonas.2	4	5	1.5	1.33333	1.09091
Curtobacterium	4	5	2.1	1.57143	1.18182
Microbacterium	4	5	0.571429	1.14286	1
All	4	5	0.714286	1.14286	1.09091
Rhizobium.2	1	5	1.2	1	1.09091
Roseomonas	1	5	1.2	1.16667	1.09091
Novosphingobium.1	1	5	2.05882	1.33333	1.16667
Novosphingobium.2	1	5	1.88889	1.14286	1.25
Raoultella.2	1	5	1.5	1.33333	1.18182
Serratia	1	5	1.25	1.5	1.08333
Chryseobacterium.1	1	5	1.2	1.16667	1.18182
Chryseobacterium.2	1	5	1.5	1.14286	1.18182
Pantoea.1	1	5	1.2	1.125	1
Pantoea.2	1	5	5.25	1.33333	1.16667
Bacillus	1	5	1.2	1.14286	1.09091
A_CTRL	1	5	1.2	1.16667	1.09091
Rhizobium.2	2	5	1.5	1.14286	1.09091
Roseomonas	2	5	1.2	1.14286	1.09091
Novosphingobium.1	2	5	4	1.5	1.33333
Novosphingobium.2	2	5	2.03333	1.33333	1.25
Raoultella.2	2	5	2	1.14286	1.09091
Serratia	2	5	1.2	1.14286	1.09091
Chryseobacterium.1	2	5	1	1.14286	1
Chryseobacterium.2	2	5	1.2	1.14286	1.08333
Pantoea.1	2	5	1.2	1.25	1.09091
Pantoea.2	2	5	1.2	1.28571	1.09091
Bacillus	2	5	1.2	1.33333	1
A_CTRL	2	5	1.5	1.33333	1.09091
Rhizobium.2	3	5	1	1.28571	1.09091
Roseomonas	3	5	1.2	1.16667	1.09091
Novosphingobium.1	3	5	1.16667	1	1
Novosphingobium.2	3	5	1.98077	1	1.23077
Raoultella.2	3	5	1.5	1.33333	1.09091
Serratia	3	5	1.2	1	1
Chryseobacterium.1	3	5	1.5	1.33333	1.09091
Chryseobacterium.2	3	5	1.2	1.14286	1.2
Pantoea.1	3	5	1.2	1.14286	1.09091
Pantoea.2	3	5	1.2	1	1.09091
Bacillus	3	5	1.2	1.14286	1.09091
A_CTRL	3	5	1.2	1.14286	1.09091
Rhizobium.2	4	5	1.2	1.25	1
Roseomonas	4	5	1.2	1.28571	0.916667
Novosphingobium.1	4	5	2.68571	1.125	1.36364
Novosphingobium.2	4	5	2.74286	1.28571	1.36364
Raoultella.2	4	5	1.5	1.14286	0.916667
Serratia	4	5	1.2	1	0.785714
Chryseobacterium.1	4	5	1.2	1.28571	1
Chryseobacterium.2	4	5	1.2	1.14286	1
Pantoea.1	4	5	1.2	1.125	1.18182
Pantoea.2	4	5	1.2	1.14286	1
Bacillus	4	5	1.2	1.14286	1
A_CTRL	4	5	1.2	1	1
Pseudomonas.3	1	5	1.25	0.857143	1
Pseudomonas.1	1	5	0.833333	1	1
Rahnella	1	5	1	0.857143	0.916667
Raoultella.1	1	5	0.625	0.875	1
Sphingobacterium	1	5	1.16667	0.857143	0.916667
Rhizobium.1	1	5	1.5	1.14286	1.08333
Arthrobacter	1	5	1	0.857143	0.916667
Citrobacter	1	5	1	1	1
Pseudomonas.2	1	5	1	1	1.09091
Curtobacterium	1	5	1.375	1.14286	0.833333
Microbacterium	1	5	0.5	0.857143	1
All	1	5	0.9	1.14286	1
Pseudomonas.3	2	5	1	0.875	1.09091
Pseudomonas.1	2	5	1	1	1.09091
Rahnella	2	5	1	1.14286	1
Raoultella.1	2	5	1.5	1	1.09091
Sphingobacterium	2	5	1	0.75	1.09091
Rhizobium.1	2	5	1.125	1.14286	1.08333
Arthrobacter	2	5	1.2	1.14286	0.916667
Citrobacter	2	5	1.2	1.16667	1
Pseudomonas.2	2	5	1.2	1.16667	1.08333
Curtobacterium	2	5	0.857143	1	1.08333
Microbacterium	2	5	1.33333	1	1
All	2	5	1.4	1	1
Pseudomonas.3	3	5	0.857143	1	0.916667
Pseudomonas.1	3	5	1	1	0.916667
Rahnella	3	5	1.16667	1	0.916667
Raoultella.1	3	5	1.25	1.16667	1
Sphingobacterium	3	5	1	1	1
Rhizobium.1	3	5	1.57143	0.875	1.09091
Arthrobacter	3	5	1.2	1	0.916667
Citrobacter	3	5	1	0.857143	0.916667
Pseudomonas.2	3	5	1	0.857143	0.916667
Curtobacterium	3	5	1.1	0.875	0.916667
Microbacterium	3	5	0.857143	1	1
All	3	5	0.857143	1.16667	0.916667
Pseudomonas.3	4	5	1.2	0.875	1
Pseudomonas.1	4	5	1.2	0.857143	0.916667
Rahnella	4	5	1.2	1	0.916667
Raoultella.1	4	5	1.2	1	1
Sphingobacterium	4	5	0.857143	0.875	0.916667
Rhizobium.1	4	5	1.33333	1.14286	0.923077
Arthrobacter	4	5	1.2	0.875	1
Citrobacter	4	5	1.2	1	0.916667
Pseudomonas.2	4	5	1.4	0.857143	1
Curtobacterium	4	5	0.75	1	0.916667
Microbacterium	4	5	0.8125	0.875	1
All	4	5	1.2	1.16667	1
Rhizobium.2	1	5	1.2	1	1
Roseomonas	1	5	1.2	1.14286	1.09091
Novosphingobium.1	1	5	0.857143	0.875	1.09091
Novosphingobium.2	1	5	1	1	1
Raoultella.2	1	5	1.25	1	1
Serratia	1	5	1.2	1.16667	0.916667
Chryseobacterium.1	1	5	1	1	1
Chryseobacterium.2	1	5	1.2	1	1
Pantoea.1	1	5	1.5	0.888889	1
Pantoea.2	1	5	2.2	0.75	0.923077
Bacillus	1	5	1.2	1	0.916667
A_CTRL	1	5	1.2	1	0.916667
Rhizobium.2	2	5	1.2	1	1
Roseomonas	2	5	1.2	1	1
Novosphingobium.1	2	5	1.16667	0.875	0.916667
Novosphingobium.2	2	5	1.16667	0.857143	1
Raoultella.2	2	5	1	0.714286	0.916667
Serratia	2	5	1	0.857143	1
Chryseobacterium.1	2	5	1	0.857143	1
Chryseobacterium.2	2	5	1.4	1	1
Pantoea.1	2	5	1.2	0.875	0.923077
Pantoea.2	2	5	1	0.666667	1
Bacillus	2	5	1.4	1	1
A_CTRL	2	5	1	1	1
Rhizobium.2	3	5	1	0.857143	0.916667
Roseomonas	3	5	1.2	0.875	0.916667
Novosphingobium.1	3	5	0.833333	0.875	0.916667
Novosphingobium.2	3	5	1.4	1	1
Raoultella.2	3	5	1	1	0.916667
Serratia	3	5	1.2	1	0.916667
Chryseobacterium.1	3	5	1.2	1	0.923077
Chryseobacterium.2	3	5	0.833333	1	1
Pantoea.1	3	5	1	1	0.916667
Pantoea.2	3	5	1	1	0.923077
Bacillus	3	5	1.2	1	0.846154
A_CTRL	3	5	0.833333	0.7	0.846154
Rhizobium.2	4	5	1.16667	0.875	1
Roseomonas	4	5	1	1.14286	1
Novosphingobium.1	4	5	1.16667	1	1
Novosphingobium.2	4	5	1	0.75	1
Raoultella.2	4	5	1	0.857143	1
Serratia	4	5	1	1	1
Chryseobacterium.1	4	5	1.4	0.875	1.09091
Chryseobacterium.2	4	5	1	0.857143	1
Pantoea.1	4	5	1	1	0.857143
Pantoea.2	4	5	1	1	1
Bacillus	4	5	1	0.75	1
A_CTRL	4	5	1	0.857143	0.916667
Pseudomonas.3	1	5	1.25	1	1
Pseudomonas.1	1	5	1.25	1	1.07692
Rahnella	1	5	1.66667	1.14286	1
Raoultella.1	1	5	1.25	1.14286	1.07692
Sphingobacterium	1	5	1.25	1.14286	1.07692
Rhizobium.1	1	5	2.42857	1.28571	1.07143
Arthrobacter	1	5	1.25	1.14286	1
Citrobacter	1	5	1.66667	1	1.07692
Pseudomonas.2	1	5	1	1.14286	1
Curtobacterium	1	5	0.625	1.14286	1
Microbacterium	1	5	1.5	1.16667	0.928571
All	1	5	1.33333	1	1
Pseudomonas.3	2	5	1.66667	1.14286	1.08333
Pseudomonas.1	2	5	1.25	1.14286	1.07692
Rahnella	2	5	1	1.14286	1
Raoultella.1	2	5	1	1	1
Sphingobacterium	2	5	1	1	1
Rhizobium.1	2	5	1.66667	1.28571	1.07692
Arthrobacter	2	5	1.33333	1	1
Citrobacter	2	5	1	1.14286	1.07692
Pseudomonas.2	2	5	1	1	1.07692
Curtobacterium	2	5	0.444444	1	1
Microbacterium	2	5	1	1	1.07692
All	2	5	0.75	1	1
Pseudomonas.3	3	5	1.66667	1.14286	1
Pseudomonas.1	3	5	1	0.875	1
Rahnella	3	5	1.33333	1	1
Raoultella.1	3	5	1.25	1.33333	1
Sphingobacterium	3	5	1.5	1.14286	1
Rhizobium.1	3	5	2	1	1
Arthrobacter	3	5	1.66667	1	1
Citrobacter	3	5	1.25	1	1
Pseudomonas.2	3	5	0.8	1	1.08333
Curtobacterium	3	5	1.5	1	1
Microbacterium	3	5	1.22222	1	0.764706
All	3	5	1.25	1	1
Pseudomonas.3	4	5	1.66667	1.28571	1
Pseudomonas.1	4	5	1	1.33333	1
Rahnella	4	5	1	1.14286	1
Raoultella.1	4	5	1	0.857143	0.923077
Sphingobacterium	4	5	1.66667	1	1
Rhizobium.1	4	5	1.33333	1.14286	1
Arthrobacter	4	5	1.33333	1	1
Citrobacter	4	5	1	1	1
Pseudomonas.2	4	5	1	1	1
Curtobacterium	4	5	1.2	1.16667	1.07692
Microbacterium	4	5	1.22222	1.14286	1
All	4	5	0.3	0.857143	0.857143
Rhizobium.2	1	5	1.25	1	1.08333
Roseomonas	1	5	1.25	1.14286	1
Novosphingobium.1	1	5	1.25	1.14286	1
Novosphingobium.2	1	5	1.25	1	1.07692
Raoultella.2	1	5	1.33333	1	0.923077
Serratia	1	5	1.25	1.28571	0.928571
Chryseobacterium.1	1	5	1	1	1
Chryseobacterium.2	1	5	1	1	1
Pantoea.1	1	5	0.8	1.14286	1
Pantoea.2	1	5	2	1	0.928571
Bacillus	1	5	0.8	1	1
A_CTRL	1	5	1	1	1
Rhizobium.2	2	5	1.25	1.14286	1
Roseomonas	2	5	1.33333	1.14286	1
Novosphingobium.1	2	5	1.25	1	1
Novosphingobium.2	2	5	1	1	1
Raoultella.2	2	5	1	1	1
Serratia	2	5	1	1.14286	1
Chryseobacterium.1	2	5	1	1	1.07692
Chryseobacterium.2	2	5	1.25	1	1
Pantoea.1	2	5	1.25	1	1
Pantoea.2	2	5	1.25	1.14286	1
Bacillus	2	5	1.25	1.16667	1
A_CTRL	2	5	1	1	1
Rhizobium.2	3	5	1	1.14286	1
Roseomonas	3	5	1.25	3.71429	1
Novosphingobium.1	3	5	1.5	1	1.07692
Novosphingobium.2	3	5	1.25	1.14286	1.07692
Raoultella.2	3	5	1	1	1
Serratia	3	5	1.25	1.14286	0.928571
Chryseobacterium.1	3	5	1	1	0.846154
Chryseobacterium.2	3	5	1.25	1	1
Pantoea.1	3	5	1	1	1
Pantoea.2	3	5	1.25	1	1
Bacillus	3	5	1.25	0.875	1
A_CTRL	3	5	1.25	1	1
Rhizobium.2	4	5	1.25	1	0.928571
Roseomonas	4	5	1.25	1	0.928571
Novosphingobium.1	4	5	1.25	1	0.928571
Novosphingobium.2	4	5	1.25	1.14286	1
Raoultella.2	4	5	1	1	1
Serratia	4	5	1	1.14286	1
Chryseobacterium.1	4	5	1.25	1.14286	1.07692
Chryseobacterium.2	4	5	1.25	1	1
Pantoea.1	4	5	0.833333	1	1
Pantoea.2	4	5	1.25	1	0.923077
Bacillus	4	5	1.66667	1.14286	0.928571
A_CTRL	4	5	1.25	1	1
Pseudomonas.3	1	6	1.5	1.57143	1.45455
Pseudomonas.1	1	6	1.2	1.14286	1
Rahnella	1	6	1	1.14286	1
Raoultella.1	1	6	1.33333	1	1
Sphingobacterium	1	6	9.875	4	2.83333
Rhizobium.1	1	6	5.6	2.81818	2.13333
Arthrobacter	1	6	1	1.14286	0.916667
Citrobacter	1	6	1	1.28571	0.916667
Pseudomonas.2	1	6	0.833333	1.14286	0.916667
Curtobacterium	1	6	11.2857	1.75	1.08333
Microbacterium	1	6	0.294118	0.875	1
All	1	6	1.6	1.28571	1.09091
Pseudomonas.3	2	6	1	1.14286	1.08333
Pseudomonas.1	2	6	1.2	1.14286	1
Rahnella	2	6	1.2	1.14286	1.09091
Raoultella.1	2	6	1	1.16667	1
Sphingobacterium	2	6	11.7143	3.625	2.66667
Rhizobium.1	2	6	4.66667	2.3	2.35714
Arthrobacter	2	6	1.2	1.14286	1
Citrobacter	2	6	1	1.14286	1.09091
Pseudomonas.2	2	6	1	1.14286	1.08333
Curtobacterium	2	6	7.6	2	1
Microbacterium	2	6	1.72	1	1.08333
All	2	6	2	1.42857	1.08333
Pseudomonas.3	3	6	1.2	1.14286	1
Pseudomonas.1	3	6	1.2	1	0.916667
Rahnella	3	6	1.5	1.14286	1
Raoultella.1	3	6	1	1	1
Sphingobacterium	3	6	13.6667	3.11111	2.58333
Rhizobium.1	3	6	6.4375	2.4	2.33333
Arthrobacter	3	6	1	1.14286	1
Citrobacter	3	6	1.5	1.125	1
Pseudomonas.2	3	6	1	1.14286	0.923077
Curtobacterium	3	6	10.2	2	1
Microbacterium	3	6	1.2766	1	1
All	3	6	1.6	1	1.08333
Pseudomonas.3	4	6	1	1.14286	1.18182
Pseudomonas.1	4	6	1	1.14286	0.846154
Rahnella	4	6	1.2	1.14286	1.08333
Raoultella.1	4	6	1.33333	1	1.09091
Sphingobacterium	4	6	20.3333	4.625	3.15385
Rhizobium.1	4	6	6.4375	2.88889	3.14286
Arthrobacter	4	6	0.833333	1.14286	0.923077
Citrobacter	4	6	1	1	1.08333
Pseudomonas.2	4	6	1	1.14286	0.923077
Curtobacterium	4	6	14.2222	1.875	1.07692
Microbacterium	4	6	1.74419	0.888889	1.21429
All	4	6	0.571429	0.875	0.923077
Rhizobium.2	1	6	1	1.14286	1.09091
Roseomonas	1	6	1	1.14286	1
Novosphingobium.1	1	6	6.8125	1.57143	1.53846
Novosphingobium.2	1	6	2.22034	1.33333	1.41176
Raoultella.2	1	6	1.5	1.14286	1.09091
Serratia	1	6	1	1.125	1
Chryseobacterium.1	1	6	1	1.14286	1
Chryseobacterium.2	1	6	1	1	1
Pantoea.1	1	6	1.2	1.5	1
Pantoea.2	1	6	1.25	1	1
Bacillus	1	6	0.833333	1	0.923077
A_CTRL	1	6	1.2	1.125	1
Rhizobium.2	2	6	1.2	1	1
Roseomonas	2	6	1.2	1	1.09091
Novosphingobium.1	2	6	2.73333	1.14286	1.07692
Novosphingobium.2	2	6	2.21569	1.25	1.4
Raoultella.2	2	6	1.5	1.33333	1.09091
Serratia	2	6	1.2	1.14286	0.916667
Chryseobacterium.1	2	6	1	1	1
Chryseobacterium.2	2	6	1	1	1
Pantoea.1	2	6	1.2	1.22222	1
Pantoea.2	2	6	1.2	1.14286	1.09091
Bacillus	2	6	1	1.125	0.923077
A_CTRL	2	6	1	1	1
Rhizobium.2	3	6	1.4	2.33333	1.25
Roseomonas	3	6	1.4	1.14286	1
Novosphingobium.1	3	6	1.33333	1.14286	1
Novosphingobium.2	3	6	0.225352	0.888889	0.666667
Raoultella.2	3	6	1.75	1.5	1.08333
Serratia	3	6	1.2	1.28571	1
Chryseobacterium.1	3	6	1.2	1.28571	1.08333
Chryseobacterium.2	3	6	1.2	1.125	0.923077
Pantoea.1	3	6	1.2	1.11111	0.928571
Pantoea.2	3	6	1.5	1.28571	0.923077
Bacillus	3	6	1	1	1.08333
A_CTRL	3	6	1	1.125	0.923077
Rhizobium.2	4	6	2.8	5	1.08333
Roseomonas	4	6	1	1	0.705882
Novosphingobium.1	4	6	0.683333	1	0.9375
Novosphingobium.2	4	6	1.21311	1.11111	1
Raoultella.2	4	6	1.75	1.5	1.16667
Serratia	4	6	1.2	1.14286	1
Chryseobacterium.1	4	6	1	1	1
Chryseobacterium.2	4	6	1	1	1
Pantoea.1	4	6	1.2	1.33333	1
Pantoea.2	4	6	1.2	0.888889	1
Bacillus	4	6	1.4	1.66667	1.08333
A_CTRL	4	6	1.2	1	1
Pseudomonas.3	1	6	1	1.25	1
Pseudomonas.1	1	6	1	1.2	1
Rahnella	1	6	1	1	1
Raoultella.1	1	6	0.75	0.75	1.5
Sphingobacterium	1	6	1.25	1.25	1
Rhizobium.1	1	6	1.4	1.4	1
Arthrobacter	1	6	0.8	1.25	1.66667
Citrobacter	1	6	0.8	0.833333	1
Pseudomonas.2	1	6	1	1	1
Curtobacterium	1	6	0.75	1	1
Microbacterium	1	6	1	0.833333	1
All	1	6	1	1.66667	1
Pseudomonas.3	2	6	1	1.2	1.25
Pseudomonas.1	2	6	1	1	1.25
Rahnella	2	6	0.8	1	1
Raoultella.1	2	6	0.75	1	0.666667
Sphingobacterium	2	6	0.8	1.2	1
Rhizobium.1	2	6	1.33333	1.16667	1.25
Arthrobacter	2	6	1	1	1
Citrobacter	2	6	1.25	1	1
Pseudomonas.2	2	6	1	1	1.25
Curtobacterium	2	6	1	1.25	0.8
Microbacterium	2	6	1	1	0.8
All	2	6	1	1	1
Pseudomonas.3	3	6	1.25	1	1.33333
Pseudomonas.1	3	6	1	1.25	1
Rahnella	3	6	0.8	1	1
Raoultella.1	3	6	0.75	0.8	1
Sphingobacterium	3	6	1.25	1	1
Rhizobium.1	3	6	1.5	1.16667	1
Arthrobacter	3	6	1	1.2	1
Citrobacter	3	6	1.25	1	1
Pseudomonas.2	3	6	0.8	1	0.8
Curtobacterium	3	6	1	1	1.25
Microbacterium	3	6	1.09091	1	0.8
All	3	6	1	1	0.666667
Pseudomonas.3	4	6	1	1	1.25
Pseudomonas.1	4	6	1	1.2	1.33333
Rahnella	4	6	0.8	1.2	0.8
Raoultella.1	4	6	1	1	1
Sphingobacterium	4	6	1	1.25	1
Rhizobium.1	4	6	1.2	1	1
Arthrobacter	4	6	1	1	0.8
Citrobacter	4	6	0.8	1	1
Pseudomonas.2	4	6	0.8	1	1
Curtobacterium	4	6	1	1.2	1.25
Microbacterium	4	6	1.16667	0.833333	1
All	4	6	0.75	0.8	1
Rhizobium.2	1	6	1	1	1
Roseomonas	1	6	1	1.25	1
Novosphingobium.1	1	6	1	1	1
Novosphingobium.2	1	6	1.25	1	1
Raoultella.2	1	6	1	1	1
Serratia	1	6	0.5	1	1
Chryseobacterium.1	1	6	1	1	1
Chryseobacterium.2	1	6	0.8	1	0.8
Pantoea.1	1	6	1	1	1
Pantoea.2	1	6	1	1	1
Bacillus	1	6	1.25	1	0.8
A_CTRL	1	6	0.8	0.833333	0.8
Rhizobium.2	2	6	1.25	1.25	1.25
Roseomonas	2	6	1	1	1
Novosphingobium.1	2	6	1.25	1	1
Novosphingobium.2	2	6	1.25	1	1.25
Raoultella.2	2	6	1.33333	1	1
Serratia	2	6	0.8	1	0.8
Chryseobacterium.1	2	6	0.8	1	0.8
Chryseobacterium.2	2	6	0.8	1.2	1.25
Pantoea.1	2	6	1.25	1	0.8
Pantoea.2	2	6	0.833333	1	0.8
Bacillus	2	6	1.2	1	1
A_CTRL	2	6	1	1.2	1.25
Rhizobium.2	3	6	1.25	1	0.8
Roseomonas	3	6	1	1	1
Novosphingobium.1	3	6	0.8	1	1
Novosphingobium.2	3	6	1.25	1.2	1
Raoultella.2	3	6	1.33333	1.25	1.33333
Serratia	3	6	1	1	0.8
Chryseobacterium.1	3	6	1	1	1
Chryseobacterium.2	3	6	1	0.833333	1.25
Pantoea.1	3	6	1	1	0.8
Pantoea.2	3	6	1	1	1
Bacillus	3	6	1	1	1.25
A_CTRL	3	6	1	0.833333	1
Rhizobium.2	4	6	1	1.2	1
Roseomonas	4	6	1	1	1.25
Novosphingobium.1	4	6	1	1	1.33333
Novosphingobium.2	4	6	1	1	1
Raoultella.2	4	6	1	1	1.5
Serratia	4	6	0.8	1	0.75
Chryseobacterium.1	4	6	1	1.2	1
Chryseobacterium.2	4	6	0.8	1.5	1.25
Pantoea.1	4	6	1.25	1.2	1
Pantoea.2	4	6	0.8	0.833333	1.25
Bacillus	4	6	1	0.833333	1.25
A_CTRL	4	6	1	1.2	1
Pseudomonas.3	1	6	1.25	1.25	1
Pseudomonas.1	1	6	1.5	1.25	1.25
Rahnella	1	6	1.25	1	1.25
Raoultella.1	1	6	0.75	1	0.8
Sphingobacterium	1	6	1.25	1.25	1
Rhizobium.1	1	6	1.42857	1.16667	0.833333
Arthrobacter	1	6	1.25	1.25	1
Citrobacter	1	6	1.25	1.25	1
Pseudomonas.2	1	6	1	1	0.8
Curtobacterium	1	6	1	1	1
Microbacterium	1	6	1.2	1	1
All	1	6	1.4	1.2	1.25
Pseudomonas.3	2	6	1	1.2	1
Pseudomonas.1	2	6	1.25	1.25	1.66667
Rahnella	2	6	1.25	1.25	1.25
Raoultella.1	2	6	1	1.5	1
Sphingobacterium	2	6	1	1	0.8
Rhizobium.1	2	6	1.71429	1.4	1
Arthrobacter	2	6	1	1	1
Citrobacter	2	6	1	1.25	1
Pseudomonas.2	2	6	1	1	1
Curtobacterium	2	6	1	1	1
Microbacterium	2	6	1	1.2	1.2
All	2	6	0.833333	1.2	1
Pseudomonas.3	3	6	1	1.2	1
Pseudomonas.1	3	6	1.25	1	1.25
Rahnella	3	6	1.25	1.25	1.25
Raoultella.1	3	6	1	1.5	1.25
Sphingobacterium	3	6	0.8	1	0.8
Rhizobium.1	3	6	1.83333	1.6	1
Arthrobacter	3	6	1	0.833333	1
Citrobacter	3	6	1	1	1
Pseudomonas.2	3	6	1	0.8	0.8
Curtobacterium	3	6	1	1	1
Microbacterium	3	6	1.14286	1	1
All	3	6	0.714286	0.833333	1
Pseudomonas.3	4	6	1	1.2	1.5
Pseudomonas.1	4	6	1.25	1.5	1.25
Rahnella	4	6	1.25	1.5	1.25
Raoultella.1	4	6	1	1.25	1.25
Sphingobacterium	4	6	1.2	1	0.8
Rhizobium.1	4	6	1.66667	1.6	1.25
Arthrobacter	4	6	1	1	1
Citrobacter	4	6	1	1	1
Pseudomonas.2	4	6	1	0.8	1
Curtobacterium	4	6	1	0.833333	1
Microbacterium	4	6	1.3	1	0.8
All	4	6	1	1	1
Rhizobium.2	1	6	1	1.2	1
Roseomonas	1	6	1.5	1.25	1.25
Novosphingobium.1	1	6	1.25	1	1
Novosphingobium.2	1	6	0.833333	1	1
Raoultella.2	1	6	1	1	1
Serratia	1	6	1.2	1	1
Chryseobacterium.1	1	6	1	1	1.25
Chryseobacterium.2	1	6	1	1	1
Pantoea.1	1	6	1	1	0.8
Pantoea.2	1	6	1.2	1	1
Bacillus	1	6	1	1	0.8
A_CTRL	1	6	1.2	1	0.8
Rhizobium.2	2	6	1.5	1.2	1.25
Roseomonas	2	6	1.5	1.25	1.66667
Novosphingobium.1	2	6	1.5	1.25	1.25
Novosphingobium.2	2	6	0.714286	1.2	1.25
Raoultella.2	2	6	1.25	1.25	0.8
Serratia	2	6	1.2	1	1.25
Chryseobacterium.1	2	6	1	1.2	1
Chryseobacterium.2	2	6	1	1	1
Pantoea.1	2	6	1	1	1
Pantoea.2	2	6	1	1	1
Bacillus	2	6	1	1	1
A_CTRL	2	6	1	1	0.8
Rhizobium.2	3	6	1.5	1.2	1.5
Roseomonas	3	6	1.25	1.25	1.25
Novosphingobium.1	3	6	1	1.25	1.25
Novosphingobium.2	3	6	0.833333	1.2	1.25
Raoultella.2	3	6	1	0.8	0.666667
Serratia	3	6	1.2	1.5	1
Chryseobacterium.1	3	6	1	1	1
Chryseobacterium.2	3	6	1	1	1
Pantoea.1	3	6	1	1.2	1
Pantoea.2	3	6	1.2	1	0.8
Bacillus	3	6	0.833333	0.833333	1
A_CTRL	3	6	0.833333	1	1
Rhizobium.2	4	6	1	1.2	0.833333
Roseomonas	4	6	1.25	1.25	1.25
Novosphingobium.1	4	6	1	1.25	1.2
Novosphingobium.2	4	6	0.833333	1.5	1
Raoultella.2	4	6	1	1	1
Serratia	4	6	1.4	1.25	1.25
Chryseobacterium.1	4	6	0.8	1	1
Chryseobacterium.2	4	6	1	1	1
Pantoea.1	4	6	1.2	1.2	1
Pantoea.2	4	6	1	1	1
Bacillus	4	6	0.833333	1	1
A_CTRL	4	6	1.2	1	1
Pseudomonas.3	1	7	1.25	1	1
Pseudomonas.1	1	7	1.25	1	1.33333
Rahnella	1	7	1.25	1.25	1.25
Raoultella.1	1	7	1.66667	1.25	1.25
Sphingobacterium	1	7	0.454545	1	1.25
Rhizobium.1	1	7	3.75	2	1.25
Arthrobacter	1	7	1.25	1.25	1
Citrobacter	1	7	1.5	1.25	1.25
Pseudomonas.2	1	7	1.25	1.25	2
Curtobacterium	1	7	1.5	1.25	1.25
Microbacterium	1	7	1.25	1.25	1.25
All	1	7	2	1.25	1.66667
Pseudomonas.3	2	7	1.5	1.5	1.25
Pseudomonas.1	2	7	1.25	1.25	1.25
Rahnella	2	7	1.25	1.25	1.25
Raoultella.1	2	7	1.33333	1.66667	1.66667
Sphingobacterium	2	7	1	1	1.25
Rhizobium.1	2	7	3.25	1.8	1.33333
Arthrobacter	2	7	1.25	1.25	0.384615
Citrobacter	2	7	1.25	1.25	1.25
Pseudomonas.2	2	7	1.25	1.25	1.66667
Curtobacterium	2	7	2	1.25	1.25
Microbacterium	2	7	1.25	1.25	1.25
All	2	7	2	2	1.66667
Pseudomonas.3	3	7	1.25	1.5	1.25
Pseudomonas.1	3	7	1.5	1.25	1.66667
Rahnella	3	7	1.25	1.25	1.25
Raoultella.1	3	7	1.66667	1.25	1.25
Sphingobacterium	3	7	0.545455	1.25	1.25
Rhizobium.1	3	7	2.4	1.6	1.25
Arthrobacter	3	7	1	1.25	1.25
Citrobacter	3	7	1.66667	1.25	1.25
Pseudomonas.2	3	7	1.25	1	1
Curtobacterium	3	7	1.5	1.25	1
Microbacterium	3	7	1.25	1	1.25
All	3	7	1.5	1.2	1.25
Pseudomonas.3	4	7	1.5	1	1.25
Pseudomonas.1	4	7	1.25	1.2	1
Rahnella	4	7	1	1.25	1.25
Raoultella.1	4	7	1.25	1.25	1.25
Sphingobacterium	4	7	0.4	1	1.25
Rhizobium.1	4	7	3	2	1.25
Arthrobacter	4	7	1.66667	1	1
Citrobacter	4	7	1.25	1.5	1.5
Pseudomonas.2	4	7	1.25	1.25	1.25
Curtobacterium	4	7	1.5	1.2	1.25
Microbacterium	4	7	1.25	1.33333	1
All	4	7	1.66667	1.25	1.66667
Rhizobium.2	1	7	1	1.25	0.8
Roseomonas	1	7	1.25	1.25	0.666667
Novosphingobium.1	1	7	2.8	1.25	1
Novosphingobium.2	1	7	3	0.8	1
Raoultella.2	1	7	1.66667	1.66667	1.66667
Serratia	1	7	1.25	1.25	1
Chryseobacterium.1	1	7	1.25	1.25	1.25
Chryseobacterium.2	1	7	1.25	1.25	1.25
Pantoea.1	1	7	1.25	1.25	1
Pantoea.2	1	7	1.25	1	0.8
Bacillus	1	7	1.25	1.5	1.25
A_CTRL	1	7	1.25	1	1
Rhizobium.2	2	7	1.25	1	1.25
Roseomonas	2	7	1.25	1.25	1
Novosphingobium.1	2	7	2.6	1.25	1
Novosphingobium.2	2	7	5	1.25	1.25
Raoultella.2	2	7	1.66667	1	1.66667
Serratia	2	7	1.5	1.2	1.25
Chryseobacterium.1	2	7	1.25	1.25	1.25
Chryseobacterium.2	2	7	1.25	1.25	1.25
Pantoea.1	2	7	1	1.25	1.25
Pantoea.2	2	7	1.25	1	1.25
Bacillus	2	7	1.5	1	1.25
A_CTRL	2	7	1.25	1.25	1.25
Rhizobium.2	3	7	1.25	1.25	1.25
Roseomonas	3	7	1.25	1.25	1.25
Novosphingobium.1	3	7	1.25	1.25	1.25
Novosphingobium.2	3	7	5	1.25	1
Raoultella.2	3	7	1.25	1.66667	1.66667
Serratia	3	7	1.25	1.25	1.25
Chryseobacterium.1	3	7	1.66667	1.66667	1.33333
Chryseobacterium.2	3	7	1.25	1	1.25
Pantoea.1	3	7	1	1.25	1.25
Pantoea.2	3	7	1.5	2.2	1.5
Bacillus	3	7	1.25	1	1.25
A_CTRL	3	7	1.25	1	1.25
Rhizobium.2	4	7	1.25	1.25	1.25
Roseomonas	4	7	1.25	1.25	1
Novosphingobium.1	4	7	2.4	1.25	1.66667
Novosphingobium.2	4	7	3.25	1	1.2
Raoultella.2	4	7	1.25	1.25	5.2
Serratia	4	7	1.25	1.25	2.25
Chryseobacterium.1	4	7	1.25	1	1.25
Chryseobacterium.2	4	7	1.25	1.25	1
Pantoea.1	4	7	1.25	1.25	1.25
Pantoea.2	4	7	1.25	1.5	1
Bacillus	4	7	1.25	1.25	1.25
A_CTRL	4	7	1.25	1.2	0.333333
Pseudomonas.3	1	7	0.8	0.8	0.8
Pseudomonas.1	1	7	1	1	1
Rahnella	1	7	1	1	1
Raoultella.1	1	7	0.8	1	1
Sphingobacterium	1	7	1	0.8	1
Rhizobium.1	1	7	1.25	1	1
Arthrobacter	1	7	1	0.8	1
Citrobacter	1	7	1	0.8	1
Pseudomonas.2	1	7	1.25	1	1.5
Curtobacterium	1	7	1	0.8	1
Microbacterium	1	7	0.8	1	1
All	1	7	2	0.75	1.5
Pseudomonas.3	2	7	1	1	0.8
Pseudomonas.1	2	7	1	1	1
Rahnella	2	7	1	1	1
Raoultella.1	2	7	1	1.33333	1.33333
Sphingobacterium	2	7	1	1	0.75
Rhizobium.1	2	7	1.25	1.5	1
Arthrobacter	2	7	1.25	1.25	1.25
Citrobacter	2	7	1.25	1.25	1.25
Pseudomonas.2	2	7	1.25	1	0.8
Curtobacterium	2	7	1	1	1.25
Microbacterium	2	7	1	1	1
All	2	7	1.33333	1	1.33333
Pseudomonas.3	3	7	0.8	1	1
Pseudomonas.1	3	7	1.25	0.8	0.8
Rahnella	3	7	1.25	1	1
Raoultella.1	3	7	1	1	0.8
Sphingobacterium	3	7	1	0.8	0.8
Rhizobium.1	3	7	1	1	1
Arthrobacter	3	7	1.25	1.25	1
Citrobacter	3	7	1	1	1.25
Pseudomonas.2	3	7	1.25	1.25	1.25
Curtobacterium	3	7	1.25	1	1
Microbacterium	3	7	1.25	1.25	1.25
All	3	7	1	1	0.75
Pseudomonas.3	4	7	1	1	1
Pseudomonas.1	4	7	1	0.666667	1
Rahnella	4	7	1	1	0.8
Raoultella.1	4	7	1	1	1
Sphingobacterium	4	7	1	0.8	1
Rhizobium.1	4	7	1.25	1	1
Arthrobacter	4	7	1.25	1	1.25
Citrobacter	4	7	1.25	1	1
Pseudomonas.2	4	7	1.25	1.25	1
Curtobacterium	4	7	1	1	0.8
Microbacterium	4	7	1.25	1	1.25
All	4	7	0.75	1	1
Rhizobium.2	1	7	1	1	1.25
Roseomonas	1	7	1	1	1.25
Novosphingobium.1	1	7	1.25	1	1.25
Novosphingobium.2	1	7	1	1	1.25
Raoultella.2	1	7	1.33333	1.33333	1.33333
Serratia	1	7	1.25	1	1
Chryseobacterium.1	1	7	1.25	1	1.25
Chryseobacterium.2	1	7	1.5	1	1
Pantoea.1	1	7	1.25	1.2	1.25
Pantoea.2	1	7	1	1	1
Bacillus	1	7	1.25	1.2	1.25
A_CTRL	1	7	1.25	1	1.25
Rhizobium.2	2	7	1	1	2.5
Roseomonas	2	7	1	1	1
Novosphingobium.1	2	7	1.2	1	1
Novosphingobium.2	2	7	1.2	1	1.25
Raoultella.2	2	7	1.33333	1.33333	1.33333
Serratia	2	7	1	1	0.8
Chryseobacterium.1	2	7	1.25	1.25	0.8
Chryseobacterium.2	2	7	1	1	1
Pantoea.1	2	7	1	1	1
Pantoea.2	2	7	1	0.8	1.25
Bacillus	2	7	1.25	1	1.25
A_CTRL	2	7	1	1	1
Rhizobium.2	3	7	1	1	1
Roseomonas	3	7	1.25	1	1
Novosphingobium.1	3	7	1	1.2	1
Novosphingobium.2	3	7	1.2	1.2	1.25
Raoultella.2	3	7	1.33333	1.33333	1.33333
Serratia	3	7	1.2	1.2	1
Chryseobacterium.1	3	7	1.33333	1.66667	2
Chryseobacterium.2	3	7	1	1	1
Pantoea.1	3	7	1.25	1	1
Pantoea.2	3	7	1.25	1.25	1
Bacillus	3	7	1	1.2	1
A_CTRL	3	7	1	1	1.25
Rhizobium.2	4	7	1	1	1
Roseomonas	4	7	1.25	1	1.25
Novosphingobium.1	4	7	1	1	1
Novosphingobium.2	4	7	1.5	1.2	1.2
Raoultella.2	4	7	1.66667	1.33333	1.33333
Serratia	4	7	1	1	1
Chryseobacterium.1	4	7	1.5	1.2	1.5
Chryseobacterium.2	4	7	1	1	0.75
Pantoea.1	4	7	1.25	1	1
Pantoea.2	4	7	1	0.8	1.25
Bacillus	4	7	1.2	1.2	0.714286
A_CTRL	4	7	1.25	1	1
Pseudomonas.3	1	7	1	1.25	1.25
Pseudomonas.1	1	7	0.75	1	0.75
Rahnella	1	7	1.25	1.25	1.25
Raoultella.1	1	7	1.33333	1.25	1.25
Sphingobacterium	1	7	1	1	0.75
Rhizobium.1	1	7	1	0.5	1
Arthrobacter	1	7	1.25	1	1
Citrobacter	1	7	1.25	1.25	1.25
Pseudomonas.2	1	7	1.25	1	1
Curtobacterium	1	7	1	1	1
Microbacterium	1	7	1.25	1	1.25
All	1	7	0.8	1	1
Pseudomonas.3	2	7	1	0.8	0.8
Pseudomonas.1	2	7	1	1	0.8
Rahnella	2	7	0.8	1	0.8
Raoultella.1	2	7	1	1.25	0.8
Sphingobacterium	2	7	1	1	1
Rhizobium.1	2	7	1	1	1.25
Arthrobacter	2	7	0.8	1	1
Citrobacter	2	7	0.8	1	1
Pseudomonas.2	2	7	1	0.8	1
Curtobacterium	2	7	1	1	1
Microbacterium	2	7	1	0.8	1
All	2	7	1	1	0.8
Pseudomonas.3	3	7	1.25	1.2	1
Pseudomonas.1	3	7	1	0.8	1
Rahnella	3	7	1	1	1
Raoultella.1	3	7	1	0.8	0.8
Sphingobacterium	3	7	0.8	1	1
Rhizobium.1	3	7	1	0.8	0.8
Arthrobacter	3	7	1	0.8	0.8
Citrobacter	3	7	1.25	1	0.8
Pseudomonas.2	3	7	1	1.25	1
Curtobacterium	3	7	0.8	1	0.8
Microbacterium	3	7	1	1	1.25
All	3	7	0.8	1	1
Pseudomonas.3	4	7	1.25	1.5	1.25
Pseudomonas.1	4	7	1	0.8	1
Rahnella	4	7	1	1	0.8
Raoultella.1	4	7	1	1	1
Sphingobacterium	4	7	0.8	1.25	1
Rhizobium.1	4	7	0.8	1.25	1
Arthrobacter	4	7	1	1	1
Citrobacter	4	7	1	1.25	1
Pseudomonas.2	4	7	0.8	1	1
Curtobacterium	4	7	1	0.8	1
Microbacterium	4	7	1	1	1
All	4	7	1	0.8	1
Rhizobium.2	1	7	1.66667	1	1.25
Roseomonas	1	7	1.25	1.25	1.25
Novosphingobium.1	1	7	0.8	0.8	0.8
Novosphingobium.2	1	7	0.8	1	0.8
Raoultella.2	1	7	1	0.8	1
Serratia	1	7	1	0.444444	1.25
Chryseobacterium.1	1	7	0.8	0.8	0.8
Chryseobacterium.2	1	7	1	0.5	1.25
Pantoea.1	1	7	1	1	1.25
Pantoea.2	1	7	1.25	0.8	1
Bacillus	1	7	1	1.6	1
A_CTRL	1	7	0.8	0.571429	1
Rhizobium.2	2	7	1.25	1.4	1.25
Roseomonas	2	7	1.25	1.25	1.25
Novosphingobium.1	2	7	1	0.8	0.8
Novosphingobium.2	2	7	1.25	1.25	0.8
Raoultella.2	2	7	1	1	1
Serratia	2	7	1	1	0.8
Chryseobacterium.1	2	7	1	1	1
Chryseobacterium.2	2	7	0.8	1	1.25
Pantoea.1	2	7	1	1	1
Pantoea.2	2	7	1	0.8	1
Bacillus	2	7	0.8	1	0.8
A_CTRL	2	7	1	0.8	1
Rhizobium.2	3	7	1	0.8	1
Roseomonas	3	7	1	1	0.8
Novosphingobium.1	3	7	1	0.8	0.8
Novosphingobium.2	3	7	0.8	0.8	0.8
Raoultella.2	3	7	1	1	1
Serratia	3	7	1.33333	1	1.33333
Chryseobacterium.1	3	7	0.8	1	1
[truncated: 305 more rows]

## Sheet: Fig.4RawData_scaffolds
Raoultella sp.1				Raoultella sp.2
scaffolds				scaffolds			Sequence data that support our findings are stored under: https://www.ebi.ac.uk/ena/data/search?query=PRJEB34793
'1' = 349020,				'1' = 625287,
'2' = 326886,				'2' = 580991,
'3' = 312111,				'3' = 442695,
'4' = 281068,				'4' = 434352,
'5' = 238076,				'5' = 408255,
'6' = 224679,				'6' = 385093,
'7' = 218905,				'7' = 367393,
'8' = 203917,				'8' = 339460,
'9' = 195569,				'9' = 295350,
'10' = 195565,				'10' = 247318,
'11' = 192189,				'11' = 223891,
'12' = 191223,				'12' = 192125,
'13' = 184152,				'13' = 124878,
'14' = 172467,				'14' = 105391,
'15' = 170802,				'15' = 98135,
'16' = 165486,				'16' = 92533,
'17' = 151911,				'17' = 92423,
'18' = 151816,				'18' = 86299,
'19' = 134674,				'19' = 84915,
'20' = 111864,				'20' = 84203,
'21' = 109592,				'21' = 81362,
'22' = 109351,				'22' = 48197,
'23' = 98325,				'23' = 40151,
'24' = 93797,				'24' = 31994,
'25' = 93649,				'25' = 31458,
'26' = 92427,				'26' = 31048,
'27' = 89395,				'27' = 26431,
'28' = 81625,				'28' = 20794,
'29' = 81496,				'29' = 12399,
'30' = 78892,				'30' = 4779,
'31' = 77658,				'31' = 3001,
'32' = 75342,				'32' = 1753,
'33' = 70786,				'33' = 1694,
'34' = 69532,				'34' = 1310,
'35' = 66116,				'35' = 1146,
'36' = 55752,				'36' = 1093,
'37' = 51577,				'37' = 1079,
'38' = 49387,				'38' = 1007
'39' = 33324,
'40' = 31864,
'41' = 31418,
'42' = 31371,
'43' = 31180,
'44' = 26401,
'45' = 23929,
'46' = 18400,
'47' = 15253,
'48' = 14699,
'49' = 14323,
'50' = 10143,
'51' = 8117,
'52' = 6988,
'53' = 6979,
'54' = 6941,
'55' = 6819,
'56' = 6154,
'57' = 5836,
'58' = 5693,
'59' = 4816,
'60' = 4500,
'61' = 4113,
'62' = 3964,
'63' = 3348,
'64' = 3295,
'65' = 2877,
'66' = 2382,
'67' = 1845,
'68' = 1794,
'69' = 1769,
'70' = 1722,
'71' = 1598,
'72' = 1557,
'73' = 1465,
'74' = 1403,
'75' = 1337,
'76' = 1329,
'77' = 1292,
'78' = 1278,
'79' = 1207,
'80' = 1140,
'81' = 1055

## Sheet: Fig. 5RawData
	Sequence data that
	support the findings of this study have been deposited in the NCBI Short Read
	Archive (project number PRJNA453972)
	see https://www.ncbi.nlm.nih.gov/sra?term=PRJNA453972
	Community	ID
	1	AE103
	2	BB22
	3	SP02
	4	SP03
	5	SP04
	6	WYC41
	7	WYC42
	8	WYM25

## Sheet: Fig.S2RawData
Time	Replicate	Bacteria	Max
0	2	Spec1	583
0	2	Spec2	97
0	4	Spec1	123
0	4	Spec2	107
0	2	Com1	191
0	2	Com2	222
0	4	Com1	332
0	2	aNon	51
1	2	Spec1	11274
1	2	Spec2	13412
1	4	Spec1	14240
1	4	Spec2	2553
1	2	Com1	11386
1	2	Com2	9063
1	4	Com1	10398
1	2	aNon	147
3	2	Spec1	4283
3	2	Spec2	4814
3	4	Spec1	4540
3	4	Spec2	6187
3	2	Com1	8259
3	2	Com2	5173
3	4	Com1	7065
3	2	aNon	35
5	2	Spec1	8173
5	2	Spec2	5564
5	4	Spec1	8222
5	4	Spec2	8907
5	2	Com1	21124
5	2	Com2	7293
5	4	Com1	10446
5	2	aNon	33
7	2	Spec1	7546
7	2	Spec2	5473
7	4	Spec1	7893
7	4	Spec2	15287
7	2	Com1	22455
7	2	Com2	11630
7	4	Com1	27509
7	2	aNon	36
9	2	Spec1	6415
9	2	Spec2	18920
9	4	Spec1	5722
9	4	Spec2	8318
9	2	Com1	12589
9	2	Com2	8093
9	4	Com1	13728
9	2	aNon	36
11	2	Spec1	7036
11	2	Spec2	8609
11	4	Spec1	5493
11	4	Spec2	7428
11	2	Com1	10481
11	2	Com2	11424
11	4	Com1	26905
11	2	aNon	43
14	2	Spec1	5507
14	2	Spec2	5657
14	4	Spec1	5921
14	4	Spec2	13045
14	2	Com1	12567
14	2	Com2	7123
14	4	Com1	12438
14	2	aNon	42
15	2	Spec1	9317
15	2	Spec2	13493
15	4	Spec1	12610
15	4	Spec2	10720
15	2	Com1	12952
15	2	Com2	11761
15	4	Com1	10397
15	2	aNon	37
17	2	Spec1	8727
17	2	Spec2	26963
17	4	Spec1	9138
17	4	Spec2	16727
17	2	Com1	18081
17	2	Com2	14202
17	4	Com1	18084
17	2	aNon	33
19	2	Spec1	8672
19	2	Spec2	62456
19	4	Spec1	9690
19	4	Spec2	23685
19	2	Com1	26454
19	2	Com2	26215
19	4	Com1	28352
19	2	aNon	51
21	2	Spec1	5872
21	2	Spec2	69412
21	4	Spec1	6949
21	4	Spec2	23096
21	2	Com1	17204
21	2	Com2	20537
21	4	Com1	17030
21	2	aNon	28
23	2	Spec1	2658
23	2	Spec2	19675
23	4	Spec1	4285
23	4	Spec2	16268
23	2	Com1	11820
23	2	Com2	19642
23	4	Com1	14911
23	2	aNon	36
0	1	Spec1	165
0	1	Spec2	86
0	3	Spec1	161
0	3	Spec2	117
0	1	Com1	350
0	1	Com2	456
0	3	Com1	581
0	1	aNon	54
1	1	Spec1	11826
1	1	Spec2	12345
1	3	Spec1	13010
1	3	Spec2	3775
1	1	Com1	11960
1	1	Com2	7490
1	3	Com1	10619
1	1	aNon	146
3	1	Spec1	3108
3	1	Spec2	2692
3	3	Spec1	2887
3	3	Spec2	3896
3	1	Com1	4446
3	1	Com2	3351
3	3	Com1	4242
3	1	aNon	32
5	1	Spec1	5636
5	1	Spec2	3103
5	3	Spec1	6433
5	3	Spec2	6057
5	1	Com1	7373
5	1	Com2	5620
5	3	Com1	8445
5	1	aNon	31
7	1	Spec1	6733
7	1	Spec2	2415
7	3	Spec1	6628
7	3	Spec2	6513
7	1	Com1	8769
7	1	Com2	5984
7	3	Com1	9293
7	1	aNon	38
9	1	Spec1	4822
9	1	Spec2	2050
9	3	Spec1	6344
9	3	Spec2	4700
9	1	Com1	7621
9	1	Com2	4583
9	3	Com1	8617
9	1	aNon	40
11	1	Spec1	4805
11	1	Spec2	7708
11	3	Spec1	5181
11	3	Spec2	6988
11	1	Com1	5027
11	1	Com2	4996
11	3	Com1	13091
11	1	aNon	35
14	1	Spec1	3084
14	1	Spec2	859
14	3	Spec1	4827
14	3	Spec2	3841
14	1	Com1	4143
14	1	Com2	2739
14	3	Com1	3312
14	1	aNon	43
15	1	Spec1	6895
15	1	Spec2	1123
15	3	Spec1	6277
15	3	Spec2	4027
15	1	Com1	5852
15	1	Com2	4660
15	3	Com1	6012
15	1	aNon	34
17	1	Spec1	4240
17	1	Spec2	3291
17	3	Spec1	4688
17	3	Spec2	2470
17	1	Com1	39369
17	1	Com2	2592
17	3	Com1	3264
17	1	aNon	27
19	1	Spec1	4397
19	1	Spec2	837
19	3	Spec1	5614
19	3	Spec2	3914
19	1	Com1	4239
19	1	Com2	4349
19	3	Com1	4467
19	1	aNon	35
21	1	Spec1	4798
21	1	Spec2	1013
21	3	Spec1	5039
21	3	Spec2	2940
21	1	Com1	4744
21	1	Com2	3021
21	3	Com1	3497
21	1	aNon	22
23	1	Spec1	1958
23	1	Spec2	4329
23	3	Spec1	3904
23	3	Spec2	25777
23	1	Com1	3954
23	1	Com2	9600
23	3	Com1	2182
23	1	aNon	39

## Sheet: Fig.RawDataS3
>Pseudomonas.1
TGCAAGTCGAGCGGTAGAGAGAAGCTTGCTTCTCTTGAGAGCGGCGGACGGGTGAGTAAT
GCCTAGGAATCTGCCTGGTAGTGGGGGATAACGTTCGGAAACGGACGCTAATACCGCATA
CGTCCTACGGGAGAAAGCAGGGGACCTTCGGGCCTTGCGCTATCAGATGAGCCTAGGTCG
GATTAGCTAGTTGGTGGGGTAATGGCTCACCAAGGCGACGATCCGTAACTGGTCTGAGAG
GATGATCAGTCACACTGGAACTGAGACACGGTCCAGACTCCTACGGGAGGCAGCAGTGGG
GAATATTGGACAATGGGCGAAAGCCTGATCCAGCCATGCCGCGTGTGTGAAGAAGGTCTT
CGGATTGTAAAGCACTTTAAGTTGGGAGGAAGGGCAGTTACCTAATACGTGATTGTTTTG
ACGTTACCGACAGAATAAGCACCGGCTAACTCTGTGCCAGCAGCCGCGGTAATACAGAGG
GTGCAAGCGTTAATCGGAATTACTGGGCGTAAAGCGCGCGTAGGTGGTTTGTTAAGTTGG
ATGTGAAATCCCCGGGCTCAACCTGGGAACTGCATTCAAAACTGACTGACTAGAGTATGG
TAAGGGTGGGTTGGAATTTCCTGTGTAGCGGTGAAATGCGTAGATATAGGAAGGAACACC
AGTGGCGAAGGCGACCACCTGGACTAATACTGACACTGAGGTGCGAAAGCGTGGGGAGCA
AACAGGATTAGATACCCTGGTAGTCCACGCCGTAAACGATGTCAACTAGCCGTTGGAAGC
CTTGAGCTTTTAGTGGCGCAGCTAACGCATTAAGTTGACCGCCTGGGGAGTACGGCCGCA
AGGTTAAAACTCAAATGAATTGACGGGGGCCCGCACAAGCGGTGGAGCATGTGGTTTAAT
TCGAAGCAACGCGAAGAACCTTACCAGGCCTTGACATCCAATGAACTTTCTAGAGATAGA
TTGGTGCCTTCGGGAGCATTGAGACAGGTGCTGCATGGCTGTCGTCAGCTCGTGTCGTGA
GATGTTGGGTTAAGTCCCGTAACGAGCGCAACCCTTGTCCTTAGTTACCAGCACGTAATG
GTGGGCACTCTAAGGAGACTGCCGGTGACAAACCGGAGGAAGGTGGGGATGACGTCAAGT
CATCATGGCCCTTACGGCCTGGGCTACCACGTGCTACAATGGTCGGTACAAAGGGTTGCC
AAGCCGCGAGGTGGAGCTAATCCCATAAAACCGATC
>Pseudomonas.2
TGCAAGTCGAGCGGATGAGAGGAGCTTGCTCCTTAATTCAGCGGCGGACGGGTGAGTAAT
GCCTAGGAATCTGCCTGGTAGTGGGGGACAACGTTTCGAAAGGAACGCTAATACCGCATA
CGTCCTACGGGAGAAAGCAGGGGACCTTCGGGCCTTGCGCTATCAGATGAGCCTAGGTCG
GATTAGCTAGTTGGTGAGGTAATGGCTCACCAAGGCGACGATCCGTAACTGGTCTGAGAG
GATGATCAGTCACACTGGAACTGAGACACGGTCCAGACTCCTACGGGAGGCAGCAGTGGG
GAATATTGGACAATGGGCGAAAGCCTGATCCAGCCATGCCGCGTGTGTGAAGAAGGTCTT
CGGATTGTAAAGCACTTTAAGTTGGGAGGAAGGGCAGTAAATTAATACTTTGCTGTTTTG
ACGTTACCGACAGAATAAGCACCGGCTAACTCTGTGCCAGCAGCCGCGGTAATACAGAGG
GTGCAAGCGTTAATCGGAATTACTGGGCGTAAAGCGCGCGTAGGTGGTTCGTTAAGTTGG
ATGTGAAATCCCCGGGCTCAACCTGGGAACTGCATTCAAAACTGTCGAGCTAGAGTATGG
TAGAGGGTGGGTGGAATTTCCTGTGTAGCGGTGAAATGCGTAGATATAGGAAGGAACACC
AGTGGCGAAGGCGACCACCTGGACTGATACTGACACTGAGGTGCGAAAGCGTGGGGAGCA
AACAGGATTAGATACCCTGGTAGTCCACGCCGTAAACGATGTCAACTAGCCGTTGGGAGC
CTTGAGCTCTTAGTGGCGCAGCTAACGCATTAAGTTGACCGCCTGGGGAGTACGGCCGCA
AGGTTAAAACTCAAATGAATTGACGGGGGCCCGCACAAGCGGTGGAGCATGTGGTTTAAT
TCGAAGCAACGCGAAGAACCTTACCAGGCCTTGACATCCAATGAACTTTCCAGAGATGGA
TTGGTGCCTTCGGGAACATTGAGACAGGTGCTGCATGGCTGTCGTCAGCTCGTGTCGTGA
GATGTTGGGTTAAGTCCCGTAACGAGCGCAACCCTTGTCCTTAGTTACCAGCACGTCATG
GTGGGCACTCTAAGGAGACTGCCGGTGACAAACCGGA
>Pseudomonas.3
ATGCAGTCGAGCGGTAGAGAGAAGCTTGCTTCTCTTGAGAGCGGCGGACGGGTGAGTAAT
ACCTAGGAATCTGCCTGATAGTGGGGGATAACGTTCGGAAACGGACGCTAATACCGCATA
CGTCCTACGGGAGAAAGCAGGGGACCTTCGGGCCTTGCGCTATCAGATGAGCCTAGGTCG
GATTAGCTAGTTGGTGAGGTAATGGCTCACCAAGGCTACGATCCGTAACTGGTCTGAGAG
GATGATCAGTCACACTGGAACTGAGACACGGTCCAGACTCCTACGGGAGGCAGCAGTGGG
GAATATTGGACAATGGGCGAAAGCCTGATCCAGCCATGCCGCGTGTGTGAAGAAGGTCTT
CGGATTGTAAAGCACTTTAAGTTGGGAGGAAGGGCATTAACCTAATACGTTAGTGTCTTG
ACGTTACCGACAGAATAAGCACCGGCTAACTCTGTGCCAGCAGCCGCGGTAATACAGAGG
GTGCAAGCGTTAATCGGAATTACTGGGCGTAAAGCGCGCGTAGGTGGTTTGTTAAGTTGA
ATGTGAAATCCCCGGGCTCAACCTGGGAACTGCATCCAAAACTGGCAAGCTAGAGTATGG
TAGAGGGTAGTGGAATTTCCTGTGTAGCGGTGAAATGCGTAGATATAGGAAGGAACACCA
GTGGCGAAGGCGACTACCTGGACTGATACTGACACTGAGGTGCGAAAGCGTGGGGAGCAA
ACAGGATTAGATACCCTGGTAGTCCACGCCGTAAACGATGTCAACTAGCCGTTGGGAGTC
TTGAACTCTTAGTGGCGCAGC
>Sphingobacterium
TGGGCATCGGGCGGCTATACATGCAGTCGGACGGGATCCGTCGGAGAGCT
TGCTCGAAGACGGTGAGAGTGGCGCACGGGTGCGTAACGCGTGAGCAACC
TACCTCTATCAGGGGGATAGCCTCTCGAAAGAGAGATTAACACCGCATAA
TATATCTGACCGGCATCGGTTGGATATTAAATATTTATAGGATAGAGATG
GGCTCGCGTGACATTAGCTAGTTGGTAGGGTAACGGCTTACCAAGGCGAC
GATGTCTAGGGGCTCTGAGAGGAGAATCCCCCACACTGGTACTGAGACAC
GGACCAGACTCCTACGGGAGGCAGCAGTAAGGAATATTGGTCAATGGGCG
GAAGCCTGAACCAGCCATGCCGCGTGCAGGATGACTGCCCTATGGGTTGT
AAACTGCTTTTGTCCAGGAATAAACCTTTCTACGTGTAGGAAGCTGAATG
TACTGGAAGAATAAGGATCGGCTAACTCCGTGCCAGCAGCCGCGGTAATA
CGGAGGATCCGAGCGTTATCCGGATTTATTGGGTTTAAAGGGTGCGTAGG
CGGCCTATTAAGTCAGGGGTGAAATACGGTGGCTCAACCATCGCAGTGCC
TTTGATACTGATGGGCTTGAATCCATTTGAAGTGGGCGGAATAAGACAAG
TAGCGGTGAAATGCATAGATATGTCTTAGAACTCCGATTGCGAAGGCAGC
TCACTAAGCTGGTATTGACGCTGATGCACGAAAGCGTGGGGATCGAACAG
GATTAGATACCCTGGTAGTCCACGCCCTAAACGATGATAACTCGATGTTG
GCGATAGACAGCCAGGGTCCAAGCGAAAGCGTTAAGTTATCCACCTGGGG
GAGTACGCCCCGCAAGGGTGAAACTCAAAAGGAATTTGACGGGGGGCCCG
CCACAACCGGAGGAACAAGTGGGTTTAATTCCAAGAAAACGCGAGGGAAC
TTTAACCCGGGCTTTGAAAATTAATTGAAAAAATGCAAAAAACCCATTCC
GTCCTTTCGGGAACCCGAAACTAAGTGGCTGGAATGGGCTTGCTTCCAAC
TCATGGCCTTGGAGGGGGTTTGGGTTAAATTCCCCCAACCAAGCCGAACC
CCCTATTTTTAAGTTGCCCCCCATTTTAAAGGGGGGGGGAACTTTAAAAA
CAGAAAGGCCTTTGGGAAAAACTGGGGAGAAAGAGTGGGGGGCAAAACTT
CTAATGTCTTTTTGGGGCCCTTTCAACTTCCTCGGGGATGAACACCACTG
GTCCCAAATTAGGAGTGGGTAATCCACGCGCGCGGACCTTTAACTATAAA
TATAAGCGGGGCATCTCTTATAAAACGTCTTCCCATAACCCTTGGAAAAG
GTGTGGGGGTCGGCCCCCCACACCTCACCAATAGGGTGAGTCTTCCAGTA
TTTATCCCACTTTTGCAAAAATATAGACCCGGGGAGGAAATAAGTTTCCC
GCTCCGGCTTTTTAGAAAACCCACGCCAAAGGCACCCACTGAAAAATTAA
GAGGGGGTGCAAAAAGTTTGGGCCCCCAAGGGGGTTGGATAGAGCGTTTT
TTTGGGTTGGGCAAGGGGAAAGAAAAACCCCTTTACAAATATAACCATAT
TTTAATAAAAGGAATTCCTTTTCTCTACCCAGGAAAAAAGGGAAAAAAAC
AAAGGGGGGGGGACAAAAAACAAGATTATAAAAAGTAAAAAAAGGAAAAA
AAAAAAGAAAAAAAAAAAAAAAGAAAAAAAAAAAACAGGGGATAAAAATT
ATTTAGATTAGGAAAATGGTGGAAAAAAATTTGGGGGTTTAAAAAAAGTT
TAAAAAGGGAAAAAGAAGGATGGAAATTTTTAAAAAAAGGAAAATTTTTT
ATTGGTTTGGGGAGGTTTGGAAAAAGAAAAGAAAGGGGGGGGGAAAAAAA
AAAACCCCCGAAAGGTTCAAACAAAAAAATTTA
>Raouletlla.1
ATGCAAGTCGAGCGGTAGCACAGAAGAGCTTGCTCTTTGGGTGACGAGCGGCGGACGGGT
GAGTAATGTCTGGGAAACTGCCTGATGGAGGGGGATAACTACTGGAAACGGTAGCTAATA
CCGCATAACGTCGCAAGACCAAAGTGGGGGACCTTCGGGCCTCATGCCATCAGATGTGCC
CAGATGGGATTAGCTAGTAGGTGAGGTAATGGCTCACCTAGGCGACGATCCCTAGCTGGT
CTGAGAGGATGACCAGCCACACTGGAACTGACACACGGTCCACACTCCTACGGGAGGCAG
CAGTGGGGAATATTGCACAGTGGGCGCAAGCCTGATGCAGCCATGCCGCGTGTATGAAGA
AGGCCTTCGGGTTGTAAAGTACTTTCAGCGAGGAGGAAGGCATTAAGGTTAATAACCTTA
GTGATTGACGTTACTCGCAGAAGAAGCACCGGCTAACTCCGTGCCAGCAGCCGCGGTAAT
ACGGAGGGTGCAAGCGTTAATCGGAATTACTGGGCGTAAAGCGCACGCAGGCGGTCTGTC
AAGTCAGATGTGAAATCCCCGGGCTCAACCTGGGAACTGCATCCGAAACTGGCAGGCTAG
AGTCTTGTAGAGGGGGGTAGAATTCCAGGTGTAGCGGTGAAATGCGTAGAGATCTGGAGG
AATACCGGTGGCGAAGGCGGCCCCCTGGACAAAGACTGACGCTCATGTGCGAAAGCGTGG
GGAGCAAACAGGATTAGATACCCTGGTAGTCCACGCTGTAAACGATGTCGACTTGGAGGT
TGTTCCCTTGAGGAGTGGCTTCCAGAGCTAACGCGTTAAGTCGACCGCCTGGAGAGTACG
GCCGCAAGGTTAACACTCATATGAATTGACGGGGGCCCGCACAAGCGGTGGAGCATGTGG
TTTAATTCGATGCAACGCGAAGAACCTTACCTACTCTTGACATCCAGAGAACTTAGCAGA
GATGCTTTGGTGCCTTCGGGAACTCTGAGACAGGTGCTGCATGGCTGTCGTCAGCTCGTG
TTGAGAAATGGTGGGTTAAGTCCCGCAACGAGCGCACCCTTAATTTTTGTTGCCAGCGGT
TCGGCCGGGAACTCAAAGGAAACTGCCAGTGATAAACTGG
>Raoultella.2
ATGCAAGTCGAGCGGTAGCACAGAAGAGCTTGCTCTTTGGGTGACGAGCGGCGGACGGGT
GAGTAATGTCTGGGAAACTGCCTGATGGAGGGGGATAACTACTGGAAACGGTAGCTAATA
CCGCATAACGTCGCAAGACCAAAGTGGGGGACCTTCGGGCCTCATGCCATCAGATGTGCC
CAGATGGGATTAGCTAGTAGGTGAGGTAATGGCTCACCTAGGCGACGATCCCTAGCTGGT
CTGAGAGGATGACCAGCCACACTGGAACTGACACACGGTCCACACTCCTACGGGAGGCAG
CAGTGGGGAATATTGCACAGTGGGCGCAAGCCTGATGCAGCCATGCCGCGTGTATGAAGA
AGGCCTTCGGGTTGTAAAGTACTTTCAGCGAGGAGGAAGGTGTTGAGGTTAATAACCTTA
GTGATTGACGTTACTCGCAGAAGAAGCACCGGCTAACTCCGTGCCAGCAGCCGCGGTAAT
ACGGAGGGTGCAAGCGTTAATCGGAATTACTGGGCGTAAAGCGCACGCAGGCGGTCTGTC
AAGTCAGATGTGAAATCCCCGGGCTCAACCTGGGAACTGCATCCGAAACTGGCAGGCTAG
AGTCTTGTAGAGGGGGGTAGAATTCCAGGTGTAGCGGTGAAATGCGTAGAGATCTGGAGG
AATACCGGTGGCGAACGCGGCCCCCTGGACAAAGACTGACGCTCATGTGCGAAAGCGTGG
GGAGCAAACAGGATTAGATACCCTGGTAGTCCACGCTGTAAACGATGTCGACTTGGAGGT
TGTTCCCTTGAAGAGTGGCTTCCAGAGCTAACGCGTTAAGTCGACCGCCTGGAGAGTACG
GCCGCAAGGTTAAACTCATATGAATTGACGGGCGCCCGCACACGCGGTGGAGCATGTGGT
TTAATTCGATGCAACGCGAAGAACTTACCCACTCTTGACATCCAGAGAACTTAGCAGAGA
TGCTTTGGTGCCTTCGGGATCTCTGAGACAGGTGCTGCATGGCTGTCCTCAGCTCGTGTT
GAGAAATGTTGGGTTAAGTCCCGCACGAGCGCACCCTTATCTTTGTTGCAGCGTTCGCCG
GAACTCAAGGATCTGCAGTGATAACTGGAGAAAGGTGGGATGACTCAAGCATCTGGCCTT
AAAAGAGGGCTCCCCGTGCTACATGGC
>Pantoea.1
CATGCAGTCGGACGGTAGCACAGAGGAGCTTGCTCCTTGGGTGACGAGTGGCGGACGGGT
GAGTAATGTCTGGGGATCTGCCCGATAGAGGGGGATAACCACTGGAAACGGTGGCTAATA
CCGCATAACGTCGCAAGACCAAAGAGGGGGACCTTCGGGCCTCTCACTATCAGATGAACC
CAGATGGGATTAGCTAGTAGGCGGGGTAATGGCCCACCTAGGCGACGATCCCTAGCGTGG
TCTGAGAGGATGACCAGCCACACTGAAACTGAGACAGGTCCAGACATATACGGGAGGCAG
CAGTGGGGAATATTGCACAATGGGCGCAAGCCTGATGCAGCCATGCCGCGTGTATGAAGA
AGGCCTTCGGGTTGTAAAGTACTTTCAGCGGAGAGGAAGGCGATGGGGTTAATAACCTTA
TCGATTGACGTTACCCGCAGAAGAAGCACCGGCTAACTCCGTGCCAGCAGCCGCGATAAT
ACGGAGGGTGCAAGCGTTAATCGGAATTACTGGGCGTAGAGCGCACGCAGGCGGTCTGTT
AAGTCAGATGTGAATCCCCGGGCTTAACCTGGGAACTGCATTTGAACTGACAGGCTTGAG
TCTTGTAGAGGGGGTAGATTCGAGGTGTAGCGGTAAATGCGTAGAGATCTGGAGGATACC
GGTGGCGAAGCGGCCCCTGGAAAAGACTGACGCTCAGTGAAAAGCGTGGGAGCAACAGGA
TAGATCCCTGGAGTCACGCGTAACGATGCGATTAGAGTTGTCCCTTGAGAGGGCTTCGGA
GTACGCGTAAGCAACCCCTGGGAGACGGCGCAAGTTAAACTCAATGATTGACGGGGCCCC
ACAGCGGGGATATGTGTTTATTCGTGCACGCGAGACTTACTACTTTGAATCAGGAATTAG
CAGAATCTTTGTCCTCGGAACCTAAAAAGTGCTCTTGCTCTCGCACCCTCTGAAATGTGG
TTAATCCGAACGACGCACCTTATCTTGTGCAGGATTGGCC
>Pantoea.2
TGCATTTGCGGCGGCTACACATGCAGTCGAACGGTAGCACAGAGAGCTTG
CTCTCGGGTGACGAGTGGCGGACGGGTGAGTAATGTCTGGGAAACTGCCT
GATGGAGGGGGATAACTACTGGAAACGGTAGCTAATACCGCATAACGTCT
TCGGACCAAAGTGGGGGACCTTCGGGCCTCACACCATCGGATGTGCCCAG
ATGGGATTAGCTAGTAGGTGGGGTAATGGCTCACCTAGGCGACGATCCCT
AGCTGGTCTGAGAGGATGACCAGCCACACTGGAACTGAGACACGGTCCAG
ACTCCTACGGGAGGCAGCAGTGGGGAATATTGCACAATGGGCGCAAGCCT
GATGCAGCCATGCCGCGTGTATGAAGAAGGCCTTCGGGTTGTAAAGTACT
TTCAGCGGGGAGGAAGGCGATAAGGTTAATAACCTTGTCGATTGACGTTA
CCCGCAGAAGAAGCACCGGCTAACTCCGTGCCAGCAGCCGCGGTAATACG
GAGGGTGCAAGCGTTAATCGGAATTACTGGGCGTAAAGCGCACGCAGGCG
GTCTGTCAAGTCAGATGTGAAATCCCCGGGCTTAACCTGGGAACTGCATT
TGAAACTGGCAGGCTAGAGTCTTGTAGAGGGGGGTAGAATTCCAGGTGTA
GCGGTGAAATGCGTAGAGATCTGGAGGAATACCGGTGGCGAAGGCGGCCC
CCTGGACAAAGACTGACGCTCAGGTGCGAAAGCGTGGGGGAGCAAACAGG
ATTAGATACCCCTGGTAGTCCACCGCCGTAAACGAATGTCCACCTTGGAA
GGTTGTGCCCTTTGAGGCGTTGGCTTCCCGGAGCTTAACGCGGTTAAATC
CGACCCGCCTGGGGGAAGTACCGGCCCGCAAGGGTTAAAAACTCCAAATT
GAATTTGACGGGGGGCCCCGCCCAAACCGGTGGGAAGCAAGGTGGGTTTA
AATTCCAATGCCAACCCGGAAAAAAACCTTAACCTTGGGCCTTTGAAATC
CCCCGGGAATTCCCGCAAAAAATTGCCTTTAATTGCCTTTCCGGGAAACC
GTTGGAAAAAAGTGGCTGCGATGGGGTTTTCCTTCCAACCTCCGGGGTTT
TGGGAAAAATGTTGGGGGTTAAATTCCCCCGCCAACAAAGGGGGAACCCC
TTTATATCTTTTTTTGGGCCCCCCCAAGTTAAATTTGCGGGGGGAACTTA
AACAGAGGAAATTACCCCGTTGGGAAAACACCCCACGGGAAAAAGAAGGG
GGGGGGGGGAAAACCTCCCCCCCCCTCCCTTTGGACGCGCCTCTATTAAG
GGGGAGCGGGGATTCAAAAATAAGGTAGAGTAAAAAATGAGCGGCGTCCC
ACACACAAAAAAGGGCCAGAAGATCTCCAACCCCAAAGAAAGACAGGGGA
GGCTCCCCCTACAAAAAACTCGGGGGTGGGGTTTTTCCCCACAAAAAGTG
CGATAACGTGCCGTTTGTGGGAAGACCGCTCCCCCGGTTGTTATGCGGGG
CGCTAGCCATATTCCTCTTGACGGCCCCCCGAGATTATAATAACAATATT
ATAACAGGGCCGGGGCGGGGGGAGTTATAGAGTCCTCCCTCCTCGCTTCC
GGTGGTTTAACTTCCCGGCGCTCGTTCTCTCTCGGCCGTCGAAAAAAACA
TGGGGGGTAGAGAGGGGGGTACCAACATCCGGGGGGGCATCTTCCCCTTT
TGGGGGACTTTTTCAGTCGACGTTCAGTTGGGTCTTTTTTCCCACCGAGC
CGAAGTTTTTAACAAAAACAAACAACAAAAAAAAAACAACAGAGAGAAAA
AAAAAAAAAAAGGGGGAAAAATTATAATTTTAGGAAACAATTAACAACTT
AAAATAAAATATTTGCCACAACAGAAATTCGAGAAAAGAAAA
>Novosphingobium.1
CATGCAGTCGAACGAGACCTTCGGGTCTAGTGGCGCACGGGTGCGTAACGCGTGGGAATC
TGCCCTTGGGTTCGGAATAACAGTGAGAAATTACTGCTAATACCGGATGATGTCTTCGGA
CCAAAGATTTATCGCCCAGGGATGAGCCCGCGTAGGATTAGGTAGTTGGTGGGGTAATGG
CCTACCAAGCCGACGATCCTTAGCTGGTCTGAGAGGATGATCAGCCACACTGGGACTGAG
ACACGGCCCAGACTCCTACGGGAGGCAGCAGTGGGGAATATTGGACAATGGGCGAAAGCC
TGATCCAGCAATGCCGCGTGAGTGATGAAGGCCTTAGGGTTGTAAAGCTCTTTTACCCGG
GATGATAATGACAGTACCGGGAGAATAAGCTCCGGCTAACTCCGTGCCAGCAGCCGCGGT
AATACGGAGGGAGCTAGCGTTGTTCGGAATTACTGGGCGTAAAGCGCGCGTAGGCGGTTA
CTCAAGTCAGAGGTGAAAGCCCGGGGCTCAACCCCGGAACTGCCTTTGAAACTAGGTAAC
TAGAATCTTGGAGAGGTCAGTGGAATTCCGAGTGTAGAGGTGAAATTCGTAGATATTCGG
AAGAACACCAGTGGCGAAGGCGACTGACTGGACAAGTATTGACGCTGAGGTGCGAAAGCG
TGGGGAGCAAACAGGATTAGATACCCTGGTAGTCCACGCCGTAAACGATGATAACTAGCT
GTCCGGGTACTTGGTACTTGGGTGGCGCAGCTAACGCATTAAGTTATCCGCCTGGGGAGT
ACGGTCGCAAGATTAAAACTCAAAGGAATTGACGGGGGCCTGCACAAGCGGTGGAGCATG
TGGTTTAATTCGAAGCAACGCGCAGAACCTTACCAGCGTTTGACATCCTCATCGCGGAAT
TAGAGAGATCTTTTCCTTCAGTTCGGCTGGATGAGTGACAGGTGCTGCATGGCTGTCGTC
AGCTCGTGTCGTGAGATGTTTGGGTTAAGTCCCGCAACGAGCGCAACCCTCGTCCTTAGT
TGCCATCATTTAGTTGGGCACTCTAAGGAAACTGCCGGTGATAAGCCGGAGGAAAGGTGG
GGGATGACGTCAAGTCCTCATGGCCCTTACACGCTGGGCTACACACGTGCTACAATGGGC
GGTGACAGTGGGCAGCAAGCACCCGAGTGTGAGCTAATTCTCCAAAA
>Novosphingobium.2
TGCCTACCATGCACGTCGAACGAGACCTTCGGGTCTAGTGGCGCACGGGTGCGTAACGCG
TGGGAATCTGCCCTTGGGTTCGGAATAACAGTGAGAAATTACTGCTAATACCGGATGATG
TCTTCGGACCAAAGATTTATCGCCCAGGGATGAGCCCGCGTAGGATTAGGTAGTTGGTGG
GGTAATGGCCTACCAAGCCGACGATCCTTAGCTGGTCTGAGAGGATGATCAGCCACACTG
GGACTGAGACACGGCCCAGACTCCTACGGGAGGCAGCAGTGGGGAATATTGGACAATGGG
CGAAAGCCTGATCCAGCAATGCCGCGTGAGTGATGAAGGCCTTAGGGTTGTAAAGCTCTT
TTACCCGGGATGATAATGACAGTACCGGGAGAATAAGCTCCGGCTAACTCCGTGCCAGCA
GCCGCGGTAATACGGAGGGAGCTAGCGTTGTTCGGAATTACTGGGCGTAAAGCGCGCGTA
GGCGGTTACTCAAGTCAGAGGTGAAAGCCCGGGGCTCAACCCCGGAACTGCCTTTGAAAC
TAGGTAACTAGAATCTTGGAGAGGTCAGTGGAATTCCGAGTGTAGAGGTGAAATTCGTAG
ATATTCGGAAGAACACCAGTGGCGAAGGCGACTGACTGGACAAGTATTGACGCTGAGGTG
CGAAAGCGTGGGGAGCAAACAGGATTAGATACCCTGGTAGTCCACGCCGTAAACGATGAT
AACTAGCTGTCCGGGTACTTGGTACTTGGGTGGCGCAGCTAACGCATTAAGTTATCCGCC
TGGGGAGTACGGTCGCAAGATTAAAACTCAAAGGAATTGACGGGGGCCTGCACAAGCGGT
GGAGCATGTGGTTTAATTCGAAGCAACGCGCAGAACCTTACCAGCGTTTGACATCCTCAT
CGCGGAATTAGAGAGATCTTTTCCTTCAGTTCGGCTGGATGAGTGACAGGTGCTGCATGG
CTGTCGTCAGCTCGTGTCGTGAGATGGTTGGGTTAAGTCCCGCAACGAGCGCAACCCTCG
TCCTTAGTTGCCATCATTTAGTTGGGCACTCTAAGGAAACTGCCGGTGATAAGCCGGAGG
AAAGGGTGGGGATGACGTCAAGTCCTCATGGCCCTTACACGCTGGGCTACACACGTGCTA
CAATGGCCGGTGACAGTGGGCAGCAAGCACGCGAGTGTGAGCTAATCTCCAAAAGCCGTC
TCAGTTCGGATTGTT
>Citrobacter
GGCATTGCCGGCAGGCTACACATGCAGTCGAGCGGTAGCACAGGAGAGCT
TGCTCTCTGGGTGACGAGCGGCGGACGGGTGAGTAATGTCTGGGAAACTG
CCCGATGGAGGGGGATAACTACTGGAAACGGTAGCTAATACCGCATAACG
TCTTCGGACCAAAGAGGGGGACCTTCGGGCCTCTTGCCATCGGATGTGCC
CAGATGGGATTAGCTAGTAGGTGGGGTAATGGCTCACCTAGGCGACGATC
CCTAGCTGGTCTGAGAGGATGACCAGCCACACTGGAACTGAGACACGGTC
CAGACTCCTACGGGAGGCAGCAGTGGGGAATATTGCACAATGGGCGCAAG
CCTGATGCAGCCATGCCGCGTGTATGAAGAAGGCCTTCGGGTTGTAAAGT
ACTTTCAGCGAGGAGGAAGGCGTTGTGGTTAATAACCGCAGCGATTGACG
TTACTCGCAGAAGAAGCACCGGCTAACTCCGTGCCAGCAGCCGCGGTAAT
ACGGAGGGTGCAAGCGTTAATCGGAATTACTGGGCGTAAAGCGCACGCAG
GCGGTCTGTCAAGTCGGATGTGAAATCCCCGGGCTCAACCTGGGAACTGC
ATTCGAAACTGGCAGGCTAGAGTCTTGTAGAGGGGGGTAGAATTCCAGGT
GTAGCGGTGAAATGCGTAGAGATCTGGAGGAATACCGGTGGCGAAGGCGG
CCCCCTGGACAAAGACTGACGCTCAGGTGCGAAAGCGTGGGGAGCAAACA
GGATTAGATACCCTGGTAGTCCACGCCGTAAACGATGTCGACTTGGAGGT
TGTGCCCTTGAGGCGTGGCTTCCGGAACTAACGCGTTAAGTCGACCGCCT
GGGGAGTACCGCCGCAAGGTTAAAACTCAAATGAATTGACGGGGGCCCGC
ACAAGCGGTGGAGCAAGGGGTTTAATTCGATGCAACCGGAAGAACCTTAC
CTATTCTTGGAATCCACAGGAATTAACAAAAATGCTTTTGTGCCTTCCGG
AACCTTAAAAAAGGGCTGCATGGCTTCCCCCCCTCCGGTTTGGAAAATGT
GGGTTAAATCCCCGAAAGAGGCGAACCTTTACCTTTTTGTGCCACGGGTT
CCGCCGGGAATCCAAAGGAATCGCCTTGTAAACTTGGGGAGAGGTGGGAG
TAGGCCCCAATTCCTTAGGCCTTACAAAAAGGGGCCACACCCGTTTAAAC
GGGGCCAAAAAAAAAGAACCTCCCCAGGAGAGAGGCCCTCTAAAAAGGGG
TTAAACTAGGGAGAGCGGCGCCTTCTCCGTCAAGTGTTAAACGTTTAAAA
GTTATAATAGAGATTAAATTCCTGTCGGTTAGAACCCCGATCCCCAAGCT
GGTGATAAAAAATATTTCCGTGGTATAGGTTCGTTTGGAAGAAGGCCTTA
GAGATAAAAAAGATAGGGGGGCAATGGGGGGGAAAAAACAAAAATTGA
>Rhizobium.1
TGCAAGTCGAGCGCCCCGCAAGGGGAGCGGCAGACGGGTGAGTAACGCGTGGGAACGTAC
CCTTTACTACGGAATAACGCATGGAAACGTGTGCTAATACCGTATGTGCCCTTCGGGGGA
AAGATTTATCGGTAAAGGATCGGCCCGCGTTGGATTAGCTAGTTGGTGGGGTAAAGGCCT
ACCAAGGCGACGATCCATAGCTGGTCTGAGAGGATGATCAGCCACATTGGGACTGAGACA
CGGCCCAAACTCCTACGGGAGGCAGCAGTGGGGAATATTGGACAATGGGCGCAAGCCTGA
TCCAGCCATGCCGCGTGTGTGATGAAGGCCTTAGGGTTGTAAAGCACTTTCACCGGAGAA
GATAATGACGGTATCCGGAGAAGAAGCCCCGGCTAACTTCGTGCCAGCAGCCGCGGTAAT
ACGAAGGGGGCTAGCGTTGTTCGGATTTACTGGGCGTAAAGCGCACGTAGGCGGATCGAT
CAGTCAGGGGTGAAATCCCAGAGCTCAACTCTGGAACTGCCTTTGATACTGTCGATCTGG
AGTATGGAAGAGGTGAGTGGAATTCCGAGTGTAGAGGTGAAATTCGTAGATATTCGGAGG
AACACCAGTGGCGAAGGCGGCTCACTGGTCCATTACTGACGCTGAGGTGCGAAAGCGTGG
GGAGCAAACAGGATTAGATACCCTGGTAGTCCACGCCGTAAACGATGAATGTTAGCCGTC
GGGCAGTATACTGTTCGGTGGCGCAGCTAACGCATTAAACATTCCGCCTGGGGAGTACGG
TCGCAAGATTAAAACTCAAAGGAATTGACGGGGGCCCGCACAAGCGGTGGAGCATGTGGT
TTAATTCGAAGCAACGCGCAGAACCTTACCAGCCCTTGACATGTCCGGCTACCTACAGAG
AATGTAGGGTTCCCTTCGGGGACCGGAGCACAGGTGCTGCATGGCTGTCGTCAGCTCGTG
TCGTGAGATGGTTGGGTTAAGTCCCGCAACGAGCGCAACCCTCGCCCTTAGTTGCCAGCA
TTGAGTTGGGCACTCTAAGGGGACTGCCGGTGATAAGCCGAGAGGAAAGGTGGGGATGAC
GTCAAGTCCTCATGGCCCTTACGGGCTGGGCTACCACGTGCTACAATGGTGGTGACAGTG
GGCAGCGAGACAGCGATGTCGAGCTAATCTCCAAAAG
>Rhizobium.2
GCTTACCATGCAAGTCGAACGCCCCGCAAGGGGAGTGGCAGACGGGTGAGTAACGCGTGG
GAATCTACCGTACCCTACGGAATAACGCATGGAAACGTGTGCTAATACCGTATACGCCCT
ACGGGGGAAAGATTTATCGGGGTATGATGAGCCCGCGTTGGATTAGCTAGTTGGTGGGGT
AAAGGCCTACCAAGGCGACGATCCATAGCTGGTCTGAGAGGATGATCAGCCACATTGGGA
CTGAGACACGGCCCAAACTCCTACGGGAGGCAGCAGTGGGGAATATTGGACAATGGGCGC
AAGCCTGATCCAGCCATGCCGCGTGAGTGATGAAGGTCTTAGGATTGTAAAGCTCTTTCA
CCGGAGAAGATAATGACGGTATCCGGAGAAGAAGCCCCGGCTAACTTCGTGCCAGCAGCC
GCGGTAATACGAAGGGGGCTAGCGTTGTTCGGAATTACTGGGCGTAAAGCGCACGTAGGC
GGATATTTAAGTCAGGGGTGAAATCCCAGAGCTCAACTCTGGAACTGCCTTTGATACTGG
GTATCTTGAGTATGGAAGAGGTAAGTGGAATTCCGAGTGTAGAGGTGAAATTCGTAGATA
TTCGGAGGAACACCAGTGGCGAAGGCGGCTTACTGGTCCATTACTGACGCTGAGGTGCGA
AAGCGTGGGGAGCAAACAGGATTAGATACCCTGGTAGTCCACGCCGTAAACGATGAATGT
TAGCCGTCGGGCAGTTGACTGTTCGGTGGCGCAGCTAACGCATTAAACATTCCGCCTGGG
GAGTACGGTCGCAAGATTAAAACTCAAAGGAATTGACGGGGGCCCGCACAAGCGGTGGAG
CATGTGGTTTAATTCGAAGCAACGCGCAGAACCTTACCAGCTCTTGACATCTGGGTCGCG
GTTACCGGAGACGGTAACCTTCAGTTCGGCTGGACCCAAGACAGGTGCTGCATGGCTGTC
GTCAGCTCGTGTCGTGAGATGTTGGGGTTAAGTCCCGCAACGAGCGCAACCCTCGCCCTT
AGTTGCCAGCATTCAGTTGGGCACTCTAAGGGGACTGCCGGTGATAAGCCGAGAGGAAAG
GTGGGGATGACGTCAAGTCCTCATGGCCCTTACGGGCTGGGCTACACACGTGCTACAATG
GTGGTGACAGTGGGCAGCGAGACAGCGATGTCGAGCTAATCTCCAAAAGCCTTCTCAGTT
CGGATTGCCTTCTGGAACTCGAGTGCATGAAGTTGGAATCCCTAGTAATCCCAAATCACC
ATGCTG
>Chryseobacterium.1
CGGGAGCTACACATGCAGCCGAGCGGTAGAGATTCTTCGGAATCTTGAGAGCGGCGTACG
GGTGCGGAACACGTGTGCAACCTGCCTTTATCTGGGGGATAGCCTTTCGAAAGGAAGATT
AATACCCCATAATATATTGATTGGCATCAATTGATATTGAAAACTCCGGTGGATAGAGAT
GGGCACGCGCAAGATTAGATAGTTGGTGAGGTAACGGCTCACCAAGTCAATGATCTTTAG
GGGGCCTGAGAGGGTGATCCCCCACACTGGTACTGAGACACGGACCAGACTCCTACGGGA
GGCAGCAGTGAGGAATATTGGACAATGGGTGAGAGCCTGATCCAGCCATCCCGCGTGAAG
GACGACGGCCCTATGGGTTGTAAACTTCTTTTGTATAGGGATAAACCTTTCCACGTGTGG
AAAGCTGAAGGTACTATACGAATAAGCACCGGCTAACTCCGTGCCAGCAGCCGCGGTAAT
ACGGAGGGTGCAAGCGTTATCCGGATTTATTGGGTTTAAAGGGTCCGTAGGCGGGCTCGT
AAGTCAGTGGTGAAATCTCATAGCTTAACTATGAAACTGCCATTGATACTGCGAGCCTTG
AGTAAGGTAGAGGTAGCTGGAATAAGTAGTGTAGCGGTGAAATGCATAGATATTACTTAG
AACACCAATTGCGAAGGCAGGTTACCATGTCTTAACTGACGCTGATGGACGAAAGCGTGG
GGAGCGAACAGGATTAGATACCCTGGTAGTCCACGCCGTAAACGATGCTAACTCGTTTTT
GGGTCTTCGGATTCAGAGACTAAGCGAAAGTGATAAGTTAGCCACCTGGGGAGTACGTTC
GCAAGAATGAAACTCAAAGGAATTGACGGGGGCCCGCACAAGCGGTGGATTATGTGGTTT
AATTCGATGATACGCGAGGGAACCTTACCAAGGCTTAAATGGGAATTGACAGGTTTAGAA
ATAGACTTTTCTTCGGACAATTTTCAAGTGCTGCATGGTTGTCGTCAGCTCGTGCCGTGA
GGTGTTAGGTTAGTCCTGCAACGAGCGCACCCTGTCACTAGTGCTAGCATTAAGTTGAGG
ACTCTAGTGAGACTGC
>Chryseobacterium.2
GCTACACATGCAGCCGAGCGGTAGGTTTCCTTCGGGAGACTGAGAGCGGCGCACGGGTGC
GGAACACGTGTGCAACCTGCCTTTATCAGGGGGATAGCCTTTCGAAAGGAAGATTAATAC
CCCATAACATTTTAAGTGGCATCACTTTAAATTGAAAACTCCGGTGGATAAAGATGGGCA
CGCGCAGGATTAGATAGTTGGTAGGGTAACGGCCTACCAAGTCAACGATCCTTAGGGGGC
CTGAGAGGGTGATCCCCCACACTGGTACTGAGACACGGACCAGACTCCTACGGGAGGCAG
CAGTGAGGAATATTGGACAATGGGTGAGAGCCTGATCCAGCCATCCCGCGTGAAGGACGA
CGGCCCTATGGGTTGTAAACTTCTTTTGTATAGGGATAAACCTACTCTCGTGAGAGTAGC
TGAAGGTACTATACGAATAAGCACCGGCTAACTCCGTGCCAGCAGCCGCGGTAATACGGA
GGGTGCAAGCGTTATCCGGATTTATTGGGTTTAAAGGGTCCGTAGGCTGATTTGTAAGTC
AGTGGTGAAATCTCACAGCTCAACTGTGAAACTGCCATTGATACTGCAAGTCTTGAGTGT
TGTTGAAGTAGCTGGAATAAGTAGTGTAGCGGTGAAATGCATAGATATTACTTAGAACAC
CAATTGCGAAGGCAGGTTACTAAGCAACAACTGACGCTGATGGACGAAAGCGTGGGGAGC
GAACAGGATTAGATACCCTGGTAGTCCACGCCGTAAACGATGCTAACTCGTTTTTGGGTT
TTCGGATTCAGAGACTAAGCGAAAGTGATAAGTTAGCCACCTGGGGAGTACGGACGCAAG
TCTGAAACTCAAAGGAATTGACGGGGGCCCGCACAAGCGGTGGATTATGTGGTTTAATTC
GATGATACGCGAGGAACCTTACCAAGGCTTAAATGGGAAATGACAGGTTTAGAAATAGAC
TTTTCTTCGGACATTTTTCAAGGTGCTGCATGGGTTGTCGTCAGCTCGTGCCGTGAGGTG
TTAGGTTAAGTCCTGCACGAGCGCAACCCCTGTCACTAGTTGCCATCATTCAGTGGGGAC
TCTAGTGAGACTGCCTACGCAGTAGAGAGAG
>Serratia
CGCATGAGGCGGCTACACATGCAGTCGAGCGGTAGCGAGAGTATCTTGCT
CTTTTGATGGCGAGCGGCGGACGGGTGAGTAATGTCTGGGAAAGTGCCTG
ATGGAGGGGGATAACTACTGGAAACGGTAGCTAATACCGCATAACCTCAC
AAGACCAAAGAGGGGCACCTTCGGGCCTCTCGCAATAGGATGTGCCCAGA
TGGGATTATCTAGTAGGTGAGGTAATGGCTCACCTAGGCCACGATCCCTA
GCTGGTCTGAGAGGATGACCAGCCACACTGAAACTGAGACACGATCCAGA
CTCCTAGGGGAGGCAGCAGATGGGGAATATTGCACAATGGGCGCAAGCCT
GATGCGGCCATGCCGCGTGTGTGAAGAACGCCTTAGGGTTGTAAAGCACT
TTCAGCGAGGAGGAAGGTTTAATGTTAATACGCTGTGCATTGACGTTACT
CGCAGAAGAAGCACCGGCTGCTCCGTGCCAGCAGCCGCGGTAAACGGAGG
GTGCAAGCGTTATCGGAATTACTGGGCGTAAGCGCACGCTGCGGTCTGTC
AATCAGATGTGAATCCCGAGCTCACCTGGGACTGCATTTGAACTGGCAGC
TAGATCTTGTAGAGGGGGTAGATTCCAGTGTAGAGTGAATGCTTAAGATT
AGAGAATACCGTAGCAAAGCCGCCCCTGGACAAGACTGAGCTCAGTACAA
AGCGTGGGACCAACAGATACATACCTGCAGCCACGCTGAAACAAGTCACT
TGAAGTCTCCCTTAAGCTGGCTCCGAACTAACCGTTACCCACCGCTGGGA
GTCGCCGTAGTTAAACTAAATGATTGACGGGCCACCAAGGGTGAGCTTTG
TTATTCATGCACGAATACTGCTATCTGCATCAAGATTAGTAAATGGTCTT
GCTAAGAACTAAAACGGCTGATGCTCCCCCCTCTGCAGAAAGTGGTCATC
CCAACAGCCACCTTTCTTTTGGCGGGGGGGGCGGAATAAAAAATCCCGTA
AACCGAGGGAGGGAAAGCCAATCCCGCCTATAGGGGCCCCCTAAACAGGG
AAAAAAAAACCCCCCGGAATTCCCCAAAATTTATCGCGGGGGGTCCTTCC
TCCAAAAGTTTTAAAAAAAAATTATAATCCCCTTCCCCCCCCCGCGGGGA
AAGTTAATTCGCTTTGCTTCCGCGCTCGAAAAGAAAAGAAAGGGACCTCC
CGGGGTTT
>Arthrobacter
AGCGTGCTGGGGGATTAGTGGCGAACGGGTGAGTAACACGTGAGTAACCTGCCCTTGACT
CTGGGATAAGCCTGGGAAACTGGGTCTAATACCGGATATGACCGTCTGACGCATGTCAGG
TGGTGGAAAGCTTTTGTGGTTTTGGATGGACTCGCGGCCTATCAGCTTGTTGGTGGGGTA
ATGGCCTACCAAGGCGACGACGGGTAGCCGGCCTGAGAGGGTGACCGGCCACACTGGGAC
TGAGACACGGCCCAGACTCCTACGGGAGGCAGCAGTGGGGAATATTGCACAATGGGCGCA
AGCCTGATGCAGCGACGCCGCGTGAGGGATGACGGCCTTCGGGTTGTAAACCTCTTTCAG
TAGGGAAGAAGCGAAAGTGACGGTACCTGCAGAAGAAGCGCCGGCTAACTACGTGCCAGC
AGCCGCGGTAATACGTAGGGCGCAAGCGTTATCCGGAATTATTGGGCGTAAAGAGCTCGT
AGGCGGTTTGTCGCGTCTGCTGTGAAAGACCGGGGCTCAACTCCGGTTCTGCAGTGGGTA
CGGGCAGACTAGAGTGATGTAGGGGAGACTGGAATTCCTGGTGTAGCGGTGAAATGCGCA
GATATCAGGAGGAACACCGATGGCGAAGGCAGGTCTCTGGGCATTAACTGACGCTGAGGA
GCGAAAGCATGGGGAGCGAACAGGATTAGATACCCTGGTAGTCCATGCCGTAAACGTTGG
GCACTAGGTGTGGGGGACATTCCACGTTTTCCGCGCCGTAGCTAACGCATTAAGTGCCCC
GCCTGGGGAGTACGGCCGCAAGGCTAAAACTCAAAGGAATTGACGGGGGCCCGCACAAGC
GGCGGAGCATGCGGATTAATTCGATGCAACGCGAAGAACCTTACCAAGGCTTGACATGAA
CCGGTAATACCTGGAAACAGGTGCCCCGCTTGCGGTCGGTTTACAGGTGGTGCATGGTTG
TCGTCAGCTCGTGTCGTGAGATGTTGGGTTAAGTCCCGCAACGAGCGCAACCCTCGTTCT
ATGTTGCCAGCGCGTTATGGCGGGGACTCATAGGAGACTGCCGGGGTCAACTCGGAAGAA
GGTGGGGACGACGTCAAATCATCATGCCCCTTATGTCTTGGGCTTC
>Curtobacterium
TACCATGCAAGTCGAACGATGATGCCCAGCTTGCTGGGTGGATTAGTGGCGAACGGGTGA
GTAACACGTGAGTAACCTGCCCCTGACTCTGGGATAAGCGTTGGAAACGACGTCTAATAC
TGGATATGACTACCGGCCGCATGGTCTGGTGGTGGAAAGATTTTTTGGTTGGGGATGGAC
TCGCGGCCTATCAGCTTGTTGGTGAGGTAATGGCTCACCAAGGCGACGACGGGTAGCCGG
CCTGAGAGGGTGACCGGCCACACTGGGACTGAGACACGGCCCAGACTCCTACGGGAGGCA
GCAGTGGGGAATATTGCACAATGGGCGAAAGCCTGATGCAGCAACGCCGCGTGAGGGATG
ACGGCCTTCGGGTTGTAAACCTCTTTTAGTAGGGAAGAAGCGAAAGTGACGGTACCTGCA
GAAAAAGCACCGGCTAACTACGTGCCAGCAGCCGCGGTAATACGTAGGGTGCAAGCGTTG
TCCGGAATTATTGGGCGTAAAGAGCTCGTAGGCGGTTTGTCGCGTCTGCTGTGAAATCCC
GAGGCTCAACCTCGGGCTTGCAGTGGGTACGGGCAGACTAGAGTGCGGTAGGGGAGATTG
GAATTCCTGGTGTAGCGGTGGAATGCGCAGATATCAGGAGGAACACCGAGGGCGAAGGCA
GAACTCTGGGCCGTAACTGACGCTGAGGAGCGAAAGCAGGGGGAGCGAACAGGATTAGAT
ACCCTGGTAGTCCATGCCGTAAACGTTGGGGGCTAGATGTAGGGACCTTTCCACGGT
>Microbacterium
TGCTTAACATGCAAGTCGAACGGTGAAGCCCAGCTTGCTGGGTGGATCAGTGGCGAACGG
GTGAGTAACACGTGAGCAATCTGCCCTTGACTCTGGGATAACAGTTGGAAACAGCTGCTA
ATACTGGATATGAGCTACGGAGGCATCTTCGGTAGCTGGAAAGATTTTTTGGTCAGGGAT
GAGCTCGCGGCCTATCAGCTTGTTGGTGAGGTAATGGCTCACCAAGGCGTCGACGGGTAG
CCGGCCTGAGAGGGTGACCGGCCACACTGGGACTGAGACACGGCCCAGACTCCTACGGGA
GGCAGCAGTGGGGAATATTGCACAATGGGCGGAAGCCTGATGCAGCAACGCCGCGTGGGG
GATGACGGCCTTCGGGTTGTAAACCTCTTTTAGCAAGGAAGAAGCGAAAGTGACGGTACT
TGCAGAAAAAGCGCCGGCTAACTACGTGCCAGCAGCCGCGGTAATACGTAGGGCGCAAGC
GTTATCCGGAATTATTGGGCGTAAAGAGCTCGTAGGCGGTTTGTCGCGTCTGCTGTGAAA
TCCCGAGGCTCAACCTCGGGCCTGCAGTGGGTACGGGCAGACTAGAGTGCGGTAGGGGAG
ATTGGAATTCCTGGTGTAGCGGTGGAATGCGCAGATATCAGGAGGAACACCGATGGCGAA
GGCAGATCTCTGGGCCGTAACTGACGCTGAGGAGCGAAAGGGTGGGGAGCAAACAGGCTT
AGATACCCTGGTAGTCCACCCCGTAAACGTTGGGAACTAGTTGTGGGGTCCATTCCACGG
ATTCCGTGACGCAGCTAACGCATTAAGTTCCCCGCCTGGGGAGTACGGCCGCAAGGCTAA
AACTCAAAGGAATTGACGGGGACCCGCACAAGCGGCGGAGCATGCGGATTAATTCGATGC
AACGCGAAGAACCTTACCAAGGCTTGACATATTCGAGAACGCTGCAGAAATGTAGAACTC
TTTGGACACTCGTTTACAGGTGGGTGCATGGTTGTCGTCAGCTCGTGTCGTGAGATGGTT
TGGGTTAAGTCCCGCAACGAGCGCAACCCTCGTTCTATGTTGCAGCACGTTTATGGTGGG
AACTCATGGGATACTGCCGGGTCACTCCGAAGGAAAGGGGGGGGATGACGTCAAATCATC
ATGCCCCTTATGTCTTGGGCTTCACGCATGCTACAATGGGCCG
>Roseomonas
TGCAAGTCGCACGGGCAGCAATGTCAGTGGCGGACGGGTGAGTAACGCGTAGGGAAGTGT
CCAGAGGTGGGGGACAACCCCGGGAAACTGGGGCTAATACCGCATATGGCCTGAGGGCCA
AAGCAGTGATGCGCCTTTGGAGTTACCTGCGTCCGATTAGCTAGTTGGTGGGGTAAAGGC
CTACCAAGGCGACGATCGGTAGCTGGTCTGAGAGGACGACCAGCCACACTGGGACTGAGA
CACGGCCCAGACTCCTACGGGAGGCAGCAGTGGGGAATATTGGACAATGGGCGCAAGCCT
GATCCAGCAATGCCGCGTGTGTGAAGAAGGTCTTCGGATCGTAAAGCACTTTCGACGGGG
ACGATGATGACGGTACCCGTAGAAGAAGCCCCGGCTAACTTCGTGCCAGCAGCCGCGGTA
ATACGAAGGGGGCTAGCGTTACTCGGAATTACTGGGCGTAAAGGGCGCGTAGGCGGCGCT
CCAAGTTAGGCGTGAAAGTCCTGGGCTCAACCTGGGAACTGCGCTTAAGACTGGAGTGCT
AGAGGATGGAAGAGGGTTGTGGAATTCCCAGTGTAGAGGTGAAATTCGTAGATATTGGGA
AGAACACCGGTGGCGAAGGCGGCAACCTGGTCCATTACTGACGCTGAGGCGCGATAGCGT
GGGGAGCAAACAGGATTAGATACCCTGGTAGTCCACGCCGTAAACGATGTGCGCTGGATG
TTGGGTGACCTAGTCACTCAGTGTCGTAGCTAACGCGGTAAGCGCACCGCCTGGGGAGTA
CGGCCGCAAGGTTGAAACTCAAAGGAATTGACGGGGGCCCGCACAAGCGGTGGAGCATGT
GGTTTAATTCGAAGCAACGCGCAGAACCTTACCAGCTCTTGACATGGCCACGACCGACGC
AGAGATGCGTTTTTCCCGCAAGGGACGTGGTGCACAGGTGCTGCATGGCTGTCGTCAGCT
CGTGTCGTGAGATGTTTGGGTTAAGTCCCGCAACGAGCGCAACCCTCGCCTTTAGTTGCA
GCACGTTTGGGTGGGCACTCTAGAGGAACTGCCGTGACAGCCCGAAGAAAAGGGGGGGGA
TGACGTCAAGTCCTCATGGCCCTTATGGGCTGGGCTACCACGTGCTACAATGGCGGTGAC
AATGGGAAGCCAGGCACCGATGTCCAGCCCATCCCAAAAACTT
>Bacillus
GGCATGCGGCGTGCTATACATGCAGTCGAGCGAATGGATTAAGAGCTTGC
TCTTATGAAG
TTAGCGGCGGACGGGTGAGTAACACGTGGGTAACCTACCC
ATAAGACTGGGATAACTCCG
GGAAACCGGGGCTAATACCGGATAATATTT
TGAACTGCATAGTTCGAAATTGAAAGGCGG
CTTCGGCTGTCACTTATGGA
TGGACCCGCGTCGCATTAGCTAGTTGGTGAGGTAACGGCT
CACCAAGGCG
ACGATGCGTAGCCGACCTGAGAGGGTGATCGGCCACACTGGGACTGAGAC
ACGGCCCAGACTCCTACGGGAGGCAGCAGTAGGGAATCTTCCGCAATGGA
CGAAAGTCTG
ACGGAGCAACGCCGCGTGAGTGATGAAGGCTTTCGGGTCG
TAAAACTCTGTTGTTAGGGA
AGAACAAGTGCTAGTTGAATAAGCTGGCAC
CTTGACGGTACCTAACCAGAAAGCCACGGC
TAACTACGTGCCAGCAGCCG
CGGTAATACGTAGGTGGCAAGCGTTATCCGGAATTATTGG
GCGTAAAGCG
CGCGCAGGTGGTTTCTTAAGTCTGATGTGAAAGCCCACGGCTCAACCGTG
GAGGGTCATTGGAAACTGGGAGACTTGAGTGCAGAAGAGGAAAGTGGAAT
TCCATGTGTA
GCGGTGAAATGCGTAGAGATATGGAGGAACACCAGTGGCG
AAGGCGACTTTCTGGTCTGT
AACTGACACTGAGGCGCGAAAGCGTGGGGA
GCAAACAGGATTAGATACCCTGGTAGTCCA
CGCCGTAAACGATGAGTGCT
AAGTGTTAGAGGGTTTCCGCCCTTTAGTGCTGAAGTTAAC
GCATTAAGCA
CTCCGCCTGGGGAGTACGGCCGCAAGGCTGAAACTCAAAGGAATTGACGG
GGGCCCGCACAAGCGGTGGAGCATGTGGTTTAATTCGAAGCAACGCGAAG
AACCTTACCA
GGTCTTGACATCCTCTGAAAACTCTAGAGATAGAGCTTCT
CCTTCGGGAGCAGAGTGACA
GTGGTGCATGGTTGTCGTCAGCTCGTGTCG
TGAGATGTTGGGTTAAGTCCCGCAACGAGC
GCACCCTGATCTAGTGCCAT
CATAAGTGGGCACTCTAGTGACTGCGTGACAACCGAGAGT
GGGATGACGT
CAAATCATCATGCCCTATGACTGGCTACACACGTGCTACATGACGGTACA
AGAGCTGCAGAGCTGCAGGGTGAGCCTAATCTCATAAAACCCGTTCTCTA
CGAGTTCGGA
GA
>Rahenella
TGCAAGTCGAGCGGCAGCGGGAAGTAGCTTGCTACTTTGCCGGCGAGCGGCGGACGGGTG
AGTAATGTCTGGGAAACTGCCTGATGGAGGGGGATAACTACTGGAAACGGTAGCTAATAC
CGCATGACCTCGCAAGAGCAAAGTGGGGGACCTTCGGGCCTCACGCCATCGGATGTGCCC
AGATGGGATTAGCTAGTAGGTGAGGTAATGGCTCACCTAGGCGACGATCCCTAGCTGGTC
TGAGAGGATGACCAGCCACACTGGAACTGAGACACGGTCCAGACTCCTACGGGAGGCAGC
AGTGGGGAATATTGCACAATGGGCGCAAGCCTGATGCAGCCATGCCGCGTGTGTGAAGAA
GGCCTTAGGGTTGTAAAGCACTTTCAGCGAGGAGGAAGGGTTCAGTGTTAATAGCACTGT
GCATTGACGTTACTCGCAGAAGAAGCACCGGCTAACTCCGTGCCAGCAGCCGCGGTAATA
CGGAGGGTGCAAGCGTTAATCGGAATTACTGGGCGTAAAGCGCACGCAGGCGGTTTGTTA
AGTCAGATGTGAAATCCCCGAGCTTAACTTGGGAACTGCATTTGAAACTGGCAAGCTAGA
GTCTTGTAGAGGGGGGTAGAATTCCAGGTGTAGCGGTGAAATGCGTAGAGATCTGGAGGA
ATACCGGTGGCGAAGGCGGCCCCCTGGACAAAGACTGACGCTCAGGTGCGAAAGCGTGGG
GAGCAAACAGGATTAGATACCCTGGTAGTCCACGCTGTAAACGATGTCGACTTGGAGGTT
GTGCCCTTGAGGCGTGGCTTCCGGAGCTAACGCGTTAAGTCGACCGCCTGGGGAGTACGG
CCGCAAGGTTAAAACTCAAATGAATTGACGGGGGCCCGCACAAGCGGTGGAGCATGTGGT
TTAATTCGATGCAACGCGAAGAACCTTACCTACTCTTGACATCCAGAGAATTCGCTAGAG
ATAGCTTAGTGCCTTCGGGAACTCTGAGACAGGTGCTGCATGGCTGTCGTCAGCTCGTGT
TGTGAAATGTTGGGTTAAGTCCCGCAACGAGCGCAACCCTTATCCTTTGTTGCCAGCGAG
TAATGTCGGGAACTCAAAGGAGACTGCCGGTGATAAACCGGAAGGAAAGGTGGGGATGAC
GTCAAGTCATCATGGCCCTTACGAGTAGGGCTACCACGTGCTACAATGGCAT

## Sheet: Fig.S4RawDataCommunity
NR	Treatment	Population	Community	Replicate	ATPMax
3	CTRL	Community	1	1	4793
15	CTRL	Community	1	2	2248
27	CTRL	Community	1	3	2003
39	CTRL	Community	1	4	2317
3	pH5	Community	1	1	1183
15	pH5	Community	1	2	1188
27	pH5	Community	1	3	1158
39	pH5	Community	1	4	1312
6	CTRL	Community	2	1	1630
18	CTRL	Community	2	2	1453
30	CTRL	Community	2	3	1271
42	CTRL	Community	2	4	1606
6	pH5	Community	2	1	1286
18	pH5	Community	2	2	1239
30	pH5	Community	2	3	1311
42	pH5	Community	2	4	1424
55	CTRL	Community	3	1	1547
67	CTRL	Community	3	2	1208
79	CTRL	Community	3	3	1502
91	CTRL	Community	3	4	1567
55	pH5	Community	3	1	1773
67	pH5	Community	3	2	1763
79	pH5	Community	3	3	1981
91	pH5	Community	3	4	2062
8	CTRL	Community	4	1	2107
20	CTRL	Community	4	2	1764
32	CTRL	Community	4	3	1910
44	CTRL	Community	4	4	1709
8	pH5	Community	4	1	1363
20	pH5	Community	4	2	1679
32	pH5	Community	4	3	1435
44	pH5	Community	4	4	1362
56	CTRL	Community	5	1	3699
68	CTRL	Community	5	2	3138
80	CTRL	Community	5	3	3202
92	CTRL	Community	5	4	4748
56	pH5	Community	5	1	1830
68	pH5	Community	5	2	1952
80	pH5	Community	5	3	2105
92	pH5	Community	5	4	2524
12	CTRL	Community	6	1	4940
24	CTRL	Community	6	2	5415
36	CTRL	Community	6	3	3813
48	CTRL	Community	6	4	2823
12	pH5	Community	6	1	1825
24	pH5	Community	6	2	1915
36	pH5	Community	6	3	1858
48	pH5	Community	6	4	1768
60	CTRL	Community	7	1	299
72	CTRL	Community	7	2	289
84	CTRL	Community	7	3	272
96	CTRL	Community	7	4	244
60	pH5	Community	7	1	580
72	pH5	Community	7	2	644
84	pH5	Community	7	3	1119
96	pH5	Community	7	4	899
10	CTRL	Community	8	1	2670
22	CTRL	Community	8	2	2319
34	CTRL	Community	8	3	2410
46	CTRL	Community	8	4	2281
10	pH5	Community	8	1	781
22	pH5	Community	8	2	648
34	pH5	Community	8	3	811
46	pH5	Community	8	4	878

## Sheet: Fig.S4RawDataStrains
Nr	Treatment	Strain	Replicate	ATPMax
1	CTRL	Pseudomonas.3	1	2120
4	CTRL	Pseudomonas.1	1	4428
7	CTRL	Rahnella	1	3743
10	CTRL	Raoultella.1	1	567
19	CTRL	Sphingobacterium	1	964
22	CTRL	Rhizobium.1	1	346
25	CTRL	Arthrobacter	1	1939
37	CTRL	Citrobacter	1	661
43	CTRL	Pseudomonas.2	1	2122
94	CTRL	Curtobacterium	1	5433
52	CTRL	Microbacterium	1	286
55	CTRL	Rhizobium.2	1	2770
67	CTRL	Roseomonas	1	152
76	CTRL	Novosphingobium.1	1	1478
82	CTRL	Novosphingobium.2	1	5199
85	CTRL	Raoultella.2	1	4146
46	CTRL	Serratia	1	1502
64	CTRL	Chryseobacterium.1	1	523
70	CTRL	Chryseobacterium.2	1	61
79	CTRL	Pantoea.1	1	1190
13	CTRL	Pantoea.2	1	638
40	CTRL	Bacillus	1	486
1	pH5	Pseudomonas.3	1	2307
4	pH5	Pseudomonas.1	1	1596
7	pH5	Rahnella	1	714
10	pH5	Raoultella.1	1	910
19	pH5	Sphingobacterium	1	567
22	pH5	Rhizobium.1	1	375
25	pH5	Arthrobacter	1	1368
37	pH5	Citrobacter	1	618
43	pH5	Pseudomonas.2	1	860
94	pH5	Curtobacterium	1	2433
52	pH5	Microbacterium	1	250
55	pH5	Rhizobium.2	1	644
67	pH5	Roseomonas	1	244
76	pH5	Novosphingobium.1	1	501
82	pH5	Novosphingobium.2	1	974
85	pH5	Raoultella.2	1	508
46	pH5	Serratia	1	720
64	pH5	Chryseobacterium.1	1	1356
70	pH5	Chryseobacterium.2	1	25
79	pH5	Pantoea.1	1	738
13	pH5	Pantoea.2	1	404
40	pH5	Bacillus	1	520
2	CTRL	Pseudomonas.3	2	1582
5	CTRL	Pseudomonas.1	2	1736
8	CTRL	Rahnella	2	1734
11	CTRL	Raoultella.1	2	651
20	CTRL	Sphingobacterium	2	950
23	CTRL	Rhizobium.1	2	305
26	CTRL	Arthrobacter	2	280
38	CTRL	Citrobacter	2	607
44	CTRL	Pseudomonas.2	2	1563
95	CTRL	Curtobacterium	2	2626
53	CTRL	Microbacterium	2	373
56	CTRL	Rhizobium.2	2	2525
68	CTRL	Roseomonas	2	257
77	CTRL	Novosphingobium.1	2	735
83	CTRL	Novosphingobium.2	2	3028
86	CTRL	Raoultella.2	2	8073
47	CTRL	Serratia	2	1272
65	CTRL	Chryseobacterium.1	2	528
71	CTRL	Chryseobacterium.2	2	65
80	CTRL	Pantoea.1	2	3306
14	CTRL	Pantoea.2	2	713
41	CTRL	Bacillus	2	472
2	pH5	Pseudomonas.3	2	2530
5	pH5	Pseudomonas.1	2	1733
8	pH5	Rahnella	2	562
11	pH5	Raoultella.1	2	426
20	pH5	Sphingobacterium	2	453
23	pH5	Rhizobium.1	2	468
26	pH5	Arthrobacter	2	1441
38	pH5	Citrobacter	2	792
44	pH5	Pseudomonas.2	2	602
95	pH5	Curtobacterium	2	12395
53	pH5	Microbacterium	2	236
56	pH5	Rhizobium.2	2	515
68	pH5	Roseomonas	2	207
77	pH5	Novosphingobium.1	2	645
83	pH5	Novosphingobium.2	2	2709
86	pH5	Raoultella.2	2	652
47	pH5	Serratia	2	715
65	pH5	Chryseobacterium.1	2	1113
71	pH5	Chryseobacterium.2	2	26
80	pH5	Pantoea.1	2	744
14	pH5	Pantoea.2	2	256
41	pH5	Bacillus	2	548
3	CTRL	Pseudomonas.3	3	2675
6	CTRL	Pseudomonas.1	3	2087
9	CTRL	Rahnella	3	1699
12	CTRL	Raoultella.1	3	1394
21	CTRL	Sphingobacterium	3	987
24	CTRL	Rhizobium.1	3	1315
27	CTRL	Arthrobacter	3	240
39	CTRL	Citrobacter	3	460
45	CTRL	Pseudomonas.2	3	1038
96	CTRL	Curtobacterium	3	2213
54	CTRL	Microbacterium	3	305
57	CTRL	Rhizobium.2	3	420
69	CTRL	Roseomonas	3	150
78	CTRL	Novosphingobium.1	3	1167
84	CTRL	Novosphingobium.2	3	3354
87	CTRL	Raoultella.2	3	2632
48	CTRL	Serratia	3	1322
66	CTRL	Chryseobacterium.1	3	435
72	CTRL	Chryseobacterium.2	3	972
81	CTRL	Pantoea.1	3	5486
15	CTRL	Pantoea.2	3	1309
42	CTRL	Bacillus	3	476
3	pH5	Pseudomonas.3	3	1980
6	pH5	Pseudomonas.1	3	1470
9	pH5	Rahnella	3	615
12	pH5	Raoultella.1	3	547
21	pH5	Sphingobacterium	3	425
24	pH5	Rhizobium.1	3	588
27	pH5	Arthrobacter	3	1465
39	pH5	Citrobacter	3	669
45	pH5	Pseudomonas.2	3	733
96	pH5	Curtobacterium	3	5849
54	pH5	Microbacterium	3	243
57	pH5	Rhizobium.2	3	790
69	pH5	Roseomonas	3	207
78	pH5	Novosphingobium.1	3	654
84	pH5	Novosphingobium.2	3	971
87	pH5	Raoultella.2	3	573
48	pH5	Serratia	3	1218
66	pH5	Chryseobacterium.1	3	947
72	pH5	Chryseobacterium.2	3	3819
81	pH5	Pantoea.1	3	656
15	pH5	Pantoea.2	3	569
42	pH5	Bacillus	3	680
